# Supplementary material for: Genome sequence analysis of deep sea Aspergillus sydowii BOBA1 and effect of high pressure on biodegradation of spent engine oil
Source: Sci Rep. 2021 Apr 30;11:9347. doi: 10.1038/s41598-021-88525-9 (PMC8087790; doi:10.1038/s41598-021-88525-9)
Supplement: Supplementary file 2 — Supplementary Information 2. [file 41598_2021_88525_MOESM2_ESM.xlsx]

## Sheet: ReadMe
Project Information:
Organism Name:	Aspergillus sydowii BOBA1
Isolation source	Marine sediment from Bay of Bengal
Author Information:
Principal Investigator	Dr. A Ganesh Kumar
Name of the Organization:	Marine Biotechnology Division, NIOT, Chennai.
Contact email:	microganesh@yahoo.com, microganesh@niot.res.in
Study interest:	Fungal WGS
Description of worksheets:
ReadMe	Current Sheet
Unique_Genes_Orthovenn	list of unique genes obtained from orthovenn analysis for sample BOBA_1
Annotation	GO Annotation of unique genes for sample BOBA_1
Monooxygenase_Annotation	GO Annotation of Monooxygenase related genes
Dioxygenase_Annotation	GO Annotation of Dioxygenase related genes
Glutathione_Annotation	GO Annotation of Glutathione related genes
Peroxidase_Annotation	GO Annotation of Peroxidase related genes
Semialdehyde_dehydrogenase_Annotation	GO Annotation of Semialdehyde dehydrogenase related genes
Siderophore_Annotation	GO Annotation of Siderophore related genes
Rieske_Proteins_Annotation	GO Annotation of Rieske domain containing proteins related genes
Description of columns in the worksheets:
Protein_ID (Query)	Protein ID from assembled
Protein_length	Length of Protein
Protein ID(Subject ID)	Protein ID to which the predicted protein shows hit
Protein_Length	Length of Protein
% Identity	Percentage identity of the sequence
Alignment length (aa)	The number of amino acids mapped with predicted protein
Query_coverage	Percentage of predicted protein bases covered
Subject_coverage	Percentage of Proteins(aa) covered
Mismatches	Mismatches in the alignment
Gaps	Number of gaps in the aligned region
Q. start	Query (Predicted protein) start
Q. end	Query (Predicted protein) end
S. start	Subject (protein) start
S. end	Subject (protein) end
E-value	E-value of blast result
Protein Names	Protein names
Gene Name	Gene names
Organism Name	Organism which shows the best hit
Pathway	Pathway in which protein is involved
Gene Ontology (GO)	Gene Ontology Terms
Gene Ontology IDs	Gene Ontology IDs (BP, CC and MF)
GO_MF	Gene ontology molecular function
GO_BP	Gene ontology biological process
GO_CC	Gene ontology cellular component

## Sheet: Unique_Genes_Orthovenn
Orthovenn analysis was carried out between BOBA_1 predicted proteins vs Aspergillus sydowii CBS 593.65 proteins		Total unique genes from Orthovenn	1974
List_of_unique_genes_BOBA1		GO annotation available for unique genes (without Aspergillus sydowii CBS 593.65 annotations)	1482
g1.t1
g3.t1
g5.t1
g11.t1
g20.t1
g22.t1
g24.t1
g25.t1
g27.t1
g29.t1
g36.t1
g38.t1
g39.t1
g49.t1
g53.t1
g57.t1
g58.t1
g60.t1
g61.t1
g65.t1
g66.t1
g67.t1
g76.t1
g81.t1
g88.t1
g89.t1
g90.t1
g91.t1
g93.t1
g97.t1
g98.t1
g99.t1
g103.t1
g104.t1
g107.t1
g108.t1
g114.t1
g120.t1
g124.t1
g130.t1
g133.t1
g134.t1
g138.t1
g139.t1
g142.t1
g144.t1
g145.t1
g148.t1
g149.t1
g150.t1
g153.t1
g161.t1
g163.t1
g164.t1
g165.t1
g167.t1
g169.t1
g172.t1
g173.t1
g176.t1
g179.t1
g180.t1
g182.t1
g183.t1
g185.t1
g188.t1
g190.t1
g191.t1
g192.t1
g194.t1
g203.t1
g205.t1
g207.t1
g208.t1
g214.t1
g216.t1
g218.t1
g220.t1
g227.t1
g233.t1
g235.t1
g236.t1
g241.t1
g242.t1
g243.t1
g247.t1
g257.t1
g258.t1
g259.t1
g265.t1
g266.t1
g269.t1
g272.t1
g273.t1
g277.t1
g278.t1
g281.t1
g288.t1
g290.t1
g294.t1
g295.t1
g302.t1
g306.t1
g307.t1
g310.t1
g312.t1
g316.t1
g319.t1
g320.t1
g325.t1
g330.t1
g336.t1
g344.t1
g346.t1
g350.t1
g353.t1
g356.t1
g372.t1
g373.t1
g374.t1
g376.t1
g380.t1
g385.t1
g389.t1
g392.t1
g396.t1
g397.t1
g402.t1
g407.t1
g409.t1
g410.t1
g411.t1
g413.t1
g419.t1
g420.t1
g422.t1
g423.t1
g424.t1
g427.t1
g429.t1
g437.t1
g439.t1
g443.t1
g446.t1
g447.t1
g448.t1
g449.t1
g450.t1
g451.t1
g453.t1
g454.t1
g459.t1
g464.t1
g468.t1
g469.t1
g470.t1
g471.t1
g472.t1
g479.t1
g482.t1
g483.t1
g484.t1
g487.t1
g489.t1
g490.t1
g494.t1
g496.t1
g499.t1
g501.t1
g502.t1
g503.t1
g505.t1
g510.t1
g511.t1
g513.t1
g515.t1
g516.t1
g519.t1
g521.t1
g522.t1
g523.t1
g526.t1
g529.t1
g532.t1
g538.t1
g540.t1
g541.t1
g545.t1
g547.t1
g548.t1
g549.t1
g550.t1
g554.t1
g555.t1
g556.t1
g559.t1
g561.t1
g565.t1
g566.t1
g568.t1
g569.t1
g570.t1
g571.t1
g572.t1
g573.t1
g574.t1
g588.t1
g589.t1
g590.t1
g598.t1
g602.t1
g606.t1
g607.t1
g611.t1
g612.t1
g615.t1
g617.t1
g618.t1
g621.t1
g622.t1
g633.t1
g634.t1
g642.t1
g643.t1
g644.t1
g645.t1
g653.t1
g655.t1
g659.t1
g665.t1
g668.t1
g670.t1
g671.t1
g672.t1
g675.t1
g676.t1
g677.t1
g679.t1
g684.t1
g685.t1
g688.t1
g690.t1
g693.t1
g697.t1
g701.t1
g702.t1
g704.t1
g709.t1
g710.t1
g711.t1
g715.t1
g716.t1
g719.t1
g721.t1
g722.t1
g723.t1
g725.t1
g727.t1
g730.t1
g732.t1
g734.t1
g737.t1
g739.t1
g742.t1
g746.t1
g747.t1
g749.t1
g753.t1
g754.t1
g755.t1
g757.t1
g762.t1
g763.t1
g766.t1
g767.t1
g768.t1
g769.t1
g770.t1
g774.t1
g776.t1
g778.t1
g786.t1
g787.t1
g791.t1
g792.t1
g794.t1
g795.t1
g798.t1
g799.t1
g800.t1
g803.t1
g805.t1
g812.t1
g813.t1
g814.t1
g815.t1
g816.t1
g819.t1
g821.t1
g824.t1
g825.t1
g827.t1
g828.t1
g833.t1
g836.t1
g837.t1
g839.t1
g842.t1
g843.t1
g844.t1
g849.t1
g852.t1
g855.t1
g857.t1
g858.t1
g861.t1
g862.t1
g864.t1
g865.t1
g867.t1
g868.t1
g872.t1
g873.t1
g876.t1
g877.t1
g878.t1
g879.t1
g882.t1
g885.t1
g886.t1
g888.t1
g889.t1
g891.t1
g893.t1
g895.t1
g896.t1
g899.t1
g904.t1
g908.t1
g913.t1
g916.t1
g918.t1
g919.t1
g924.t1
g927.t1
g937.t1
g939.t1
g940.t1
g941.t1
g944.t1
g946.t1
g955.t1
g956.t1
g957.t1
g958.t1
g964.t1
g966.t1
g967.t1
g968.t1
g969.t1
g971.t1
g972.t1
g975.t1
g976.t1
g980.t1
g986.t1
g987.t1
g988.t1
g993.t1
g994.t1
g998.t1
g999.t1
g1001.t1
g1002.t1
g1003.t1
g1006.t1
g1009.t1
g1010.t1
g1011.t1
g1014.t1
g1017.t1
g1031.t1
g1033.t1
g1034.t1
g1040.t1
g1041.t1
g1045.t1
g1046.t1
g1047.t1
g1048.t1
g1049.t1
g1050.t1
g1051.t1
g1052.t1
g1056.t1
g1057.t1
g1064.t1
g1066.t1
g1071.t1
g1072.t1
g1073.t1
g1088.t1
g1093.t1
g1097.t1
g1099.t1
g1100.t1
g1101.t1
g1104.t1
g1109.t1
g1110.t1
g1113.t1
g1118.t1
g1119.t1
g1120.t1
g1126.t1
g1127.t1
g1128.t1
g1131.t1
g1134.t1
g1146.t1
g1151.t1
g1153.t1
g1155.t1
g1159.t1
g1163.t1
g1164.t1
g1167.t1
g1173.t1
g1174.t1
g1182.t1
g1189.t1
g1191.t1
g1193.t1
g1197.t1
g1198.t1
g1199.t1
g1203.t1
g1208.t1
g1209.t1
g1213.t1
g1219.t1
g1220.t1
g1223.t1
g1224.t1
g1225.t1
g1230.t1
g1233.t1
g1235.t1
g1236.t1
g1237.t1
g1248.t1
g1249.t1
g1250.t1
g1252.t1
g1258.t1
g1260.t1
g1262.t1
g1263.t1
g1265.t1
g1270.t1
g1271.t1
g1276.t1
g1278.t1
g1279.t1
g1281.t1
g1282.t1
g1283.t1
g1286.t1
g1290.t1
g1299.t1
g1300.t1
g1301.t1
g1303.t1
g1308.t1
g1312.t1
g1318.t1
g1321.t1
g1329.t1
g1331.t1
g1333.t1
g1338.t1
g1339.t1
g1340.t1
g1343.t1
g1344.t1
g1346.t1
g1347.t1
g1348.t1
g1349.t1
g1350.t1
g1352.t1
g1354.t1
g1356.t1
g1360.t1
g1390.t1
g1398.t1
g1402.t1
g1403.t1
g1404.t1
g1408.t1
g1409.t1
g1410.t1
g1411.t1
g1419.t1
g1421.t1
g1432.t1
g1435.t1
g1436.t1
g1438.t1
g1439.t1
g1440.t1
g1444.t1
g1445.t1
g1447.t1
g1493.t1
g1494.t1
g1499.t1
g1500.t1
g1503.t1
g1504.t1
g1506.t1
g1508.t1
g1510.t1
g1511.t1
g1517.t1
g1518.t1
g1519.t1
g1520.t1
g1521.t1
g1524.t1
g1526.t1
g1535.t1
g1536.t1
g1538.t1
g1541.t1
g1545.t1
g1547.t1
g1548.t1
g1554.t1
g1559.t1
g1561.t1
g1562.t1
g1565.t1
g1571.t1
g1573.t1
g1574.t1
g1575.t1
g1576.t1
g1577.t1
g1727.t1
g1728.t1
g1729.t1
g1738.t1
g1744.t1
g1745.t1
g1751.t1
g1753.t1
g1754.t1
g1756.t1
g1762.t1
g1763.t1
g1764.t1
g1768.t1
g1769.t1
g1770.t1
g1774.t1
g1775.t1
g1777.t1
g1780.t1
g1781.t1
g1783.t1
g1785.t1
g1786.t1
g1787.t1
g1788.t1
g1789.t1
g1793.t1
g1799.t1
g1801.t1
g1805.t1
g1807.t1
g1809.t1
g1811.t1
g1812.t1
g1815.t1
g1816.t1
g1817.t1
g1822.t1
g1825.t1
g1830.t1
g1831.t1
g1833.t1
g1840.t1
g1842.t1
g1843.t1
g1844.t1
g1845.t1
g1849.t1
g1851.t1
g1852.t1
g1853.t1
g1854.t1
g1857.t1
g1858.t1
g1859.t1
g1860.t1
g1861.t1
g1863.t1
g1864.t1
g1914.t1
g1959.t1
g1960.t1
g1962.t1
g1970.t1
g1971.t1
g1974.t1
g2048.t1
g2053.t1
g2055.t1
g2062.t1
g2067.t1
g2068.t1
g2069.t1
g2072.t1
g2076.t1
g2078.t1
g2079.t1
g2080.t1
g2086.t1
g2090.t1
g2091.t1
g2092.t1
g2093.t1
g2098.t1
g2142.t1
g2146.t1
g2147.t1
g2149.t1
g2155.t1
g2156.t1
g2163.t1
g2166.t1
g2170.t1
g2173.t1
g2181.t1
g2186.t1
g2187.t1
g2188.t1
g2233.t1
g2234.t1
g2236.t1
g2237.t1
g2239.t1
g2241.t1
g2242.t1
g2243.t1
g2245.t1
g2246.t1
g2248.t1
g2249.t1
g2250.t1
g2251.t1
g2253.t1
g2254.t1
g2260.t1
g2265.t1
g2266.t1
g2269.t1
g2275.t1
g2278.t1
g2279.t1
g2345.t1
g2346.t1
g2347.t1
g2348.t1
g2351.t1
g2353.t1
g2354.t1
g2357.t1
g2358.t1
g2359.t1
g2360.t1
g2365.t1
g2367.t1
g2376.t1
g2377.t1
g2378.t1
g2379.t1
g2386.t1
g2388.t1
g2389.t1
g2390.t1
g2395.t1
g2396.t1
g2397.t1
g2404.t1
g2405.t1
g2413.t1
g2415.t1
g2416.t1
g2418.t1
g2420.t1
g2423.t1
g2424.t1
g2425.t1
g2426.t1
g2427.t1
g2428.t1
g2429.t1
g2436.t1
g2437.t1
g2440.t1
g2444.t1
g2450.t1
g2488.t1
g2491.t1
g2493.t1
g2496.t1
g2498.t1
g2500.t1
g2507.t1
g2508.t1
g2520.t1
g2525.t1
g2529.t1
g2530.t1
g2534.t1
g2586.t1
g2600.t1
g2604.t1
g2605.t1
g2607.t1
g2608.t1
g2617.t1
g2625.t1
g2627.t1
g2628.t1
g2634.t1
g2733.t1
g2737.t1
g2740.t1
g2742.t1
g2745.t1
g2746.t1
g2749.t1
g2753.t1
g2754.t1
g2755.t1
g2758.t1
g2759.t1
g2761.t1
g2763.t1
g2765.t1
g2772.t1
g2773.t1
g2774.t1
g2775.t1
g2776.t1
g2778.t1
g2780.t1
g2781.t1
g2782.t1
g2784.t1
g2786.t1
g2787.t1
g2788.t1
g2791.t1
g2792.t1
g2794.t1
g2806.t1
g2810.t1
g2813.t1
g2821.t1
g2822.t1
g2828.t1
g2857.t1
g2859.t1
g2863.t1
g2865.t1
g2866.t1
g2867.t1
g2869.t1
g2876.t1
g2877.t1
g2879.t1
g2881.t1
g2888.t1
g2891.t1
g2893.t1
g2894.t1
g2896.t1
g2898.t1
g2901.t1
g3017.t1
g3299.t1
g3406.t1
g3531.t1
g3532.t1
g3588.t1
g3762.t1
g3770.t1
g3985.t1
g4005.t1
g4014.t1
g4099.t1
g4269.t1
g4277.t1
g4348.t1
g4359.t1
g4360.t1
g4378.t1
g4379.t1
g4521.t1
g4550.t1
g4558.t1
g4559.t1
g4587.t1
g4592.t1
g4768.t1
g4777.t1
g4780.t1
g4784.t1
g4785.t1
g4786.t1
g4787.t1
g4793.t1
g4795.t1
g4796.t1
g4797.t1
g4798.t1
g4800.t1
g4801.t1
g4802.t1
g5234.t1
g5243.t1
g5332.t1
g5393.t1
g5394.t1
g5653.t1
g5902.t1
g5931.t1
g5959.t1
g5965.t1
g5969.t1
g5970.t1
g5971.t1
g5972.t1
g6021.t1
g6026.t1
g6029.t1
g6151.t1
g6156.t1
g6457.t1
g6458.t1
g6466.t1
g6469.t1
g6470.t1
g6472.t1
g6473.t1
g6475.t1
g6576.t1
g6612.t1
g6676.t1
g6679.t1
g6687.t1
g6689.t1
g6690.t1
g6691.t1
g6692.t1
g6695.t1
g6696.t1
g6699.t1
g6700.t1
g6704.t1
g6708.t1
g6710.t1
g6711.t1
g6712.t1
g6713.t1
g6936.t1
g7056.t1
g7096.t1
g7097.t1
g7100.t1
g7102.t1
g7207.t1
g7236.t1
g7341.t1
g7479.t1
g7480.t1
g7882.t1
g7886.t1
g7890.t1
g8084.t1
g8090.t1
g8091.t1
g8130.t1
g8196.t1
g8216.t1
g8431.t1
g8432.t1
g8434.t1
g8440.t1
g8441.t1
g8442.t1
g8445.t1
g8446.t1
g8476.t1
g8684.t1
g8686.t1
g8687.t1
g8688.t1
g8725.t1
g8729.t1
g9390.t1
g9392.t1
g9651.t1
g9738.t1
g9806.t1
g9812.t1
g9822.t1
g9838.t1
g9885.t1
g9887.t1
g9901.t1
g9999.t1
g10001.t1
g10127.t1
g10129.t1
g10130.t1
g10133.t1
g10134.t1
g10135.t1
g10214.t1
g10215.t1
g10217.t1
g10219.t1
g10220.t1
g10226.t1
g10264.t1
g10265.t1
g10266.t1
g10267.t1
g10268.t1
g10269.t1
g10438.t1
g10652.t1
g10683.t1
g10686.t1
g10778.t1
g10853.t1
g10933.t1
g10934.t1
g10935.t1
g10962.t1
g10964.t1
g10965.t1
g11182.t1
g11183.t1
g11187.t1
g11244.t1
g11369.t1
g11371.t1
g11400.t1
g11590.t1
g11627.t1
g11684.t1
g11721.t1
g11879.t1
g11882.t1
g11953.t1
g11955.t1
g11964.t1
g11996.t1
g12000.t1
g12004.t1
g12080.t1
g12081.t1
g12082.t1
g12130.t1
g12132.t1
g12205.t1
g12269.t1
g12270.t1
g12271.t1
g12283.t1
g12284.t1
g12286.t1
g12289.t1
g12313.t1
g12314.t1
g12315.t1
g12328.t1
g12330.t1
g12331.t1
g12333.t1
g12336.t1
g12337.t1
g12412.t1
g12438.t1
g12439.t1
g12440.t1
g12441.t1
g12448.t1
g12450.t1
g12574.t1
g12656.t1
g12669.t1
g12670.t1
g12678.t1
g12680.t1
g12753.t1
g12762.t1
g12783.t1
g12785.t1
g12786.t1
g12814.t1
g12893.t1
g12894.t1
g12978.t1
g12979.t1
g12999.t1
g13012.t1
g13013.t1
g13041.t1
g13071.t1
g13075.t1
g13158.t1
g13164.t1
g13165.t1
g13260.t1
g13261.t1
g13289.t1
g13290.t1
g13319.t1
g13323.t1
g13342.t1
g13398.t1
g13407.t1
g13473.t1
g13519.t1
g13536.t1
g13588.t1
g13596.t1
g13702.t1
g13711.t1
g13712.t1
g13713.t1
g13714.t1
g13727.t1
g13731.t1
g13748.t1
g13749.t1
g13756.t1
g13769.t1
g13783.t1
g13784.t1
g13785.t1
g13796.t1
g13813.t1
g13814.t1
g13815.t1
g13836.t1
g13857.t1
g13858.t1
g13870.t1
g13874.t1
g13893.t1
g13895.t1
g13896.t1
g13900.t1
g13905.t1
g13907.t1
g13946.t1
g13947.t1
g13955.t1
g13957.t1
g13958.t1
g13959.t1
g13960.t1
g13982.t1
g13985.t1
g13991.t1
g13992.t1
g13995.t1
g14005.t1
g14006.t1
g14012.t1
g14019.t1
g14020.t1
g14028.t1
g14033.t1
g14034.t1
g14036.t1
g14037.t1
g14038.t1
g14044.t1
g14061.t1
g14089.t1
g14090.t1
g14094.t1
g14098.t1
g14102.t1
g14103.t1
g14104.t1
g14114.t1
g14115.t1
g14154.t1
g14156.t1
g14158.t1
g14162.t1
g14163.t1
g14171.t1
g14176.t1
g14177.t1
g14197.t1
g14198.t1
g14199.t1
g14209.t1
g14223.t1
g14230.t1
g14231.t1
g14242.t1
g14243.t1
g14245.t1
g14248.t1
g14250.t1
g14261.t1
g14269.t1
g14289.t1
g14290.t1
g14295.t1
g14296.t1
g14300.t1
g14310.t1
g14312.t1
g14320.t1
g14323.t1
g14324.t1
g14328.t1
g14334.t1
g14337.t1
g14343.t1
g14347.t1
g14351.t1
g14361.t1
g14366.t1
g14374.t1
g14378.t1
g14382.t1
g14383.t1
g14387.t1
g14389.t1
g14399.t1
g14402.t1
g14406.t1
g14407.t1
g14409.t1
g14414.t1
g14417.t1
g14418.t1
g14420.t1
g14424.t1
g14428.t1
g14431.t1
g14443.t1
g14444.t1
g14445.t1
g14447.t1
g14452.t1
g14453.t1
g14455.t1
g14457.t1
g14458.t1
g14462.t1
g14464.t1
g14465.t1
g14467.t1
g14468.t1
g14469.t1
g14470.t1
g14471.t1
g14472.t1
g14473.t1
g14475.t1
g14480.t1
g14482.t1
g14488.t1
g14498.t1
g14500.t1
g14501.t1
g14502.t1
g14504.t1
g14506.t1
g14507.t1
g14508.t1
g14511.t1
g14513.t1
g14514.t1
g14515.t1
g14520.t1
g14521.t1
g14522.t1
g14527.t1
g14528.t1
g14529.t1
g14531.t1
g14532.t1
g14533.t1
g14536.t1
g14538.t1
g14539.t1
g14540.t1
g14541.t1
g14543.t1
g14546.t1
g14547.t1
g14552.t1
g14553.t1
g14554.t1
g14555.t1
g14556.t1
g14557.t1
g14558.t1
g14559.t1
g14560.t1
g14562.t1
g14565.t1
g14566.t1
g14568.t1
g14571.t1
g14572.t1
g14575.t1
g14576.t1
g14578.t1
g14580.t1
g14582.t1
g14584.t1
g14588.t1
g14590.t1
g14591.t1
g14594.t1
g14595.t1
g14596.t1
g14599.t1
g14601.t1
g14605.t1
g14606.t1
g14607.t1
g14611.t1
g14613.t1
g14616.t1
g14617.t1
g14621.t1
g14622.t1
g14623.t1
g14624.t1
g14625.t1
g14626.t1
g14629.t1
g14631.t1
g14634.t1
g14635.t1
g14642.t1
g14643.t1
g14645.t1
g14646.t1
g14648.t1
g14652.t1
g14654.t1
g14658.t1
g14666.t1
g14668.t1
g14672.t1
g14677.t1
g14680.t1
g14683.t1
g14692.t1
g14693.t1
g14694.t1
g14695.t1
g14703.t1
g14708.t1
g14709.t1
g14712.t1
g14713.t1
g14716.t1
g14719.t1
g14720.t1
g14722.t1
g14725.t1
g14726.t1
g14727.t1
g14728.t1
g14732.t1
g14733.t1
g14734.t1
g14736.t1
g14738.t1
g14739.t1
g14740.t1
g14741.t1
g14742.t1
g14743.t1
g14744.t1
g14745.t1
g14747.t1
g14748.t1
g14753.t1
g14757.t1
g14761.t1
g14767.t1
g14773.t1
g14774.t1
g14775.t1
g14777.t1
g14778.t1
g14784.t1
g14785.t1
g14789.t1
g14792.t1
g14796.t1
g14797.t1
g14800.t1
g14804.t1
g14809.t1
g14811.t1
g14812.t1
g14813.t1
g14814.t1
g14815.t1
g14817.t1
g14823.t1
g14824.t1
g14825.t1
g14828.t1
g14829.t1
g14830.t1
g14845.t1
g14846.t1
g14847.t1
g14849.t1
g14850.t1
g14851.t1
g14852.t1
g14856.t1
g14858.t1
g14860.t1
g14862.t1
g14866.t1
g14867.t1
g14868.t1
g14872.t1
g14874.t1
g14875.t1
g14885.t1
g14886.t1
g14887.t1
g14892.t1
g14896.t1
g14897.t1
g14898.t1
g14899.t1
g14904.t1
g14910.t1
g14918.t1
g14928.t1
g14932.t1
g14937.t1
g14942.t1
g14954.t1
g14956.t1
g14958.t1
g14968.t1
g14969.t1
g14970.t1
g14972.t1
g14980.t1
g14982.t1
g14984.t1
g14987.t1
g14991.t1
g14992.t1
g14994.t1
g15001.t1
g15003.t1
g15005.t1
g15013.t1
g15019.t1
g15021.t1
g15024.t1
g15034.t1
g15035.t1
g15036.t1
g15038.t1
g15040.t1
g15051.t1
g15055.t1
g15057.t1
g15061.t1
g15063.t1
g15064.t1
g15066.t1
g15076.t1
g15085.t1
g15087.t1
g15091.t1
g15101.t1
g15103.t1
g15104.t1
g15117.t1
g15120.t1
g15122.t1
g15131.t1
g15132.t1
g15134.t1
g15138.t1
g15143.t1
g15146.t1
g15147.t1
g15150.t1
g15153.t1
g15155.t1
g15157.t1
g15158.t1
g15162.t1
g15163.t1
g15164.t1
g15167.t1
g15168.t1
g15169.t1
g15173.t1
g15183.t1
g15186.t1
g15188.t1
g15189.t1
g15191.t1
g15194.t1
g15199.t1
g15203.t1
g15205.t1
g15206.t1
g15217.t1
g15220.t1
g15222.t1
g15224.t1
g15225.t1
g15227.t1
g15228.t1
g15229.t1
g15231.t1
g15233.t1
g15234.t1
g15242.t1
g15244.t1
g15247.t1
g15251.t1
g15258.t1
g15269.t1
g15270.t1
g15272.t1
g15273.t1
g15274.t1
g15278.t1
g15280.t1
g15282.t1
g15284.t1
g15285.t1
g15287.t1
g15288.t1
g15293.t1
g15307.t1
g15331.t1
g15333.t1
g15347.t1
g15352.t1
g15358.t1
g15360.t1
g15374.t1
g15375.t1
g15382.t1
g15383.t1
g15397.t1
g15407.t1
g15408.t1
g15412.t1
g15414.t1
g15417.t1
g15418.t1
g15425.t1
g15429.t1
g15441.t1
g15445.t1
g15464.t1
g15466.t1
g15467.t1
g15469.t1
g15471.t1
g15478.t1
g15479.t1
g15484.t1
g15486.t1
g15492.t1
g15498.t1
g15503.t1
g15504.t1
g15506.t1
g15511.t1
g15513.t1
g15520.t1
g15522.t1
g15533.t1
g15548.t1
g15554.t1
g15556.t1
g15566.t1
g15568.t1
g15573.t1
g15583.t1
g15584.t1
g15585.t1
g15590.t1
g15592.t1
g15596.t1
g15597.t1
g15603.t1
g15604.t1
g15606.t1
g15616.t1
g15619.t1
g15620.t1
g15629.t1
g15632.t1
g15633.t1
g15635.t1
g15639.t1
g15644.t1
g15646.t1
g15650.t1
g15662.t1
g15664.t1
g15668.t1
g15681.t1
g15687.t1
g15689.t1
g15690.t1
g15691.t1
g15695.t1
g15704.t1
g15713.t1
g15717.t1
g15721.t1
g15725.t1
g15737.t1
g15739.t1
g15741.t1
g15742.t1
g15744.t1
g15752.t1
g15755.t1
g15759.t1
g15763.t1
g15768.t1
g15772.t1
g15793.t1
g15795.t1
g15799.t1
g15803.t1
g15811.t1
g15815.t1
g15818.t1
g15820.t1
g15821.t1
g15823.t1
g15824.t1
g15829.t1
g15834.t1
g15836.t1
g15840.t1
g15858.t1
g15881.t1
g15883.t1
g15884.t1
g15892.t1
g15894.t1
g15914.t1
g15915.t1
g15916.t1
g15921.t1
g15930.t1
g15942.t1
g15946.t1
g15949.t1
g15953.t1
g15955.t1
g15957.t1
g15958.t1
g15966.t1
g15973.t1
g15988.t1
g15989.t1
g15990.t1
g15991.t1
g16002.t1
g16007.t1
g16010.t1
g16013.t1
g16019.t1
g16021.t1
g16023.t1
g16024.t1
g16030.t1
g16039.t1
g16055.t1
g16060.t1
g16074.t1
g16075.t1
g16083.t1
g16092.t1
g16093.t1
g16104.t1
g16119.t1
g16123.t1
g16125.t1
g16130.t1
g16132.t1
g16143.t1
g16146.t1
g16158.t1
g16166.t1
g16169.t1
g16176.t1
g16185.t1
g16187.t1
g16197.t1
g16204.t1
g16214.t1
g16216.t1
g16220.t1
g16222.t1
g16229.t1
g16232.t1
g16235.t1
g16243.t1
g16253.t1
g16256.t1
g16261.t1
g16267.t1
g16270.t1
g16271.t1
g16274.t1
g16275.t1
g16287.t1
g16295.t1
g16299.t1
g16302.t1
g16322.t1
g16327.t1
g16331.t1
g16333.t1
g16335.t1
g16338.t1
g16359.t1
g16365.t1
g16366.t1
g16370.t1
g16371.t1
g16379.t1
g16382.t1
g16386.t1
g16387.t1
g16398.t1
g16402.t1
g16404.t1
g16422.t1
g16429.t1
g16433.t1
g16448.t1
g16455.t1
g16459.t1
g16467.t1
g16470.t1
g16478.t1
g16482.t1
g16490.t1
g16497.t1
g16509.t1
g16513.t1
g16526.t1
g16550.t1
g16551.t1
g16555.t1
g16561.t1
g16562.t1
g16568.t1
g16576.t1
g16578.t1
g16580.t1
g16597.t1
g16604.t1
g16625.t1
g16629.t1
g16634.t1
g16641.t1
g16643.t1
g16657.t1
g16666.t1
g16675.t1
g16686.t1
g16691.t1
g16702.t1
g16725.t1
g16744.t1
g16752.t1
g16761.t1
g16764.t1
g16766.t1
g16777.t1
g16784.t1
g16788.t1
g16789.t1
g16801.t1
g16832.t1
g16856.t1
g16862.t1
g16868.t1
g16882.t1
g16883.t1
g16886.t1
g16892.t1
g16895.t1
g16912.t1
g16920.t1
g16930.t1
g16931.t1
g16944.t1
g16945.t1
g16967.t1
g16981.t1
g16996.t1
g17002.t1
g17004.t1
g17016.t1
g17017.t1
g17018.t1
g17022.t1
g17045.t1
g17048.t1
g17050.t1
g17053.t1
g17055.t1
g17064.t1
g17070.t1
g17081.t1
g17089.t1
g17099.t1
g17104.t1
g17118.t1
g17120.t1
g17133.t1
g17139.t1
g17155.t1
g17162.t1
g17163.t1
g17176.t1
g17214.t1
g17222.t1
g17234.t1
g17238.t1
g17243.t1
g17249.t1
g17253.t1
g17266.t1
g17272.t1
g17282.t1
g17284.t1
g17287.t1
g17291.t1
g17292.t1
g17301.t1
g17317.t1
g17339.t1
g17344.t1
g17359.t1
g17374.t1
g17380.t1
g17381.t1
g17390.t1
g17391.t1
g17400.t1
g17416.t1
g17420.t1
g17432.t1
g17433.t1
g17444.t1
g17480.t1
g17483.t1
g17497.t1
g17523.t1
g17525.t1
g17530.t1
g17534.t1
g17548.t1
g17555.t1
g17556.t1
g17580.t1
g17582.t1
g17584.t1
g17591.t1
g17598.t1
g17600.t1
g17605.t1
g17611.t1
g17638.t1
g17651.t1
g17653.t1
g17657.t1
g17660.t1
g17666.t1
g17680.t1
g17685.t1
g17697.t1
g17699.t1
g17703.t1
g17733.t1
g17734.t1
g17739.t1
g17768.t1
g17774.t1
g17786.t1
g17788.t1
g17789.t1
g17802.t1
g17817.t1
g17838.t1
g17856.t1
g17865.t1
g17869.t1
g17884.t1
g17891.t1
g17928.t1
g17936.t1
g17943.t1
g17954.t1
g17958.t1
g17962.t1
g17964.t1
g17973.t1
g17993.t1
g17996.t1
g18001.t1
g18017.t1
g18041.t1
g18042.t1
g18045.t1
g18046.t1
g18048.t1
g18050.t1
g18051.t1
g18053.t1
g18059.t1
g18073.t1
g18080.t1
g18091.t1
g18111.t1
g18123.t1
g18130.t1
g18132.t1
g18152.t1
g18173.t1
g18187.t1
g18206.t1
g18219.t1
g18224.t1
g18232.t1
g18261.t1
g18271.t1
g18274.t1
g18296.t1
g18306.t1
g18319.t1
g18323.t1
g18334.t1
g18366.t1
g18380.t1
g18381.t1
g18388.t1
g18389.t1
g18401.t1
g18402.t1
g18416.t1
g18420.t1
g18427.t1
g18449.t1
g18454.t1
g18457.t1
g18461.t1
g18462.t1
g18465.t1
g18468.t1
g18471.t1
g18486.t1
g18493.t1
g18500.t1
g18502.t1
g18515.t1
g18517.t1
g18519.t1
g18529.t1
g18535.t1
g18538.t1
g18540.t1
g18562.t1
g18574.t1
g18576.t1
g18580.t1
g18593.t1
g18594.t1
g18600.t1
g18602.t1
g18613.t1
g18618.t1
g18621.t1
g18630.t1
g18634.t1
g18637.t1
g18641.t1
g18646.t1
g18647.t1
g18651.t1
g18663.t1
g18676.t1
g18693.t1
g18712.t1
g18716.t1
g18718.t1
g18720.t1
g18726.t1
g18727.t1
g18749.t1
g18756.t1
g18757.t1
g18769.t1
g18776.t1
g18781.t1
g18810.t1
g18814.t1
g18829.t1
g18831.t1
g18833.t1
g18837.t1
g18839.t1
g18842.t1
g18848.t1
g18857.t1
g18866.t1
g18871.t1
g18873.t1
g18884.t1
g18891.t1
g18894.t1
g18905.t1
g18906.t1
g18910.t1
g18911.t1
g18912.t1
g18913.t1
g18914.t1
g18922.t1
g18925.t1
g18927.t1
g18929.t1
g18930.t1
g18931.t1

## Sheet: Annotation
Protein_ID (Query)	Protein_length	Protein ID(Subject ID)	Protein_Length	% Identity	Alignment length (aa)	Query_coverage	Subject_coverage	Mismatches	Gaps	Q. start	Q. end	S. start	S. end	E-value	Protein Names	Gene Name	Organism Name	Pathway	Gene Ontology (GO)	Gene Ontology IDs	GO_MF	GO_BP	GO_CC
g10001.t1	310	tr|Q2U3Q1|Q2U3Q1_ASPOR	312	80.3	309	99.68	99.04	61	0	1	309	1	309	5.5e-149	SGL domain-containing protein	AO090020000669	Aspergillus oryzae (strain ATCC 42149 / RIB 40) (Yellow koji mold)	NA	NA	NA	NA	NA	NA
g1001.t1	1267	tr|A0A2G8N6T3|A0A2G8N6T3_9PSED	499	75.7	485	38.28	97.19	118	0	1	485	1	485	3.9e-217	Glycolate oxidase subunit GlcD	CQW31_00840	Pseudomonas sp. 382	NA	glycolate oxidase complex [GO:0009339]; FAD binding [GO:0071949]; glycolate oxidase activity [GO:0008891]	GO:0008891; GO:0009339; GO:0071949	GO:0008891~glycolate oxidase activity;GO:0071949~FAD binding	NA	GO:0009339~glycolate oxidase complex
g1002.t1	565	tr|A0A1B3FG50|A0A1B3FG50_9GAMM	527	30.5	574	100	100	316	16	12	551	1	525	2e-56	L-lactate permease	ATE40_016575	Serratia sp. YD25	NA	integral component of plasma membrane [GO:0005887]; lactate transmembrane transporter activity [GO:0015129]	GO:0005887; GO:0015129	GO:0015129~lactate transmembrane transporter activity	NA	GO:0005887~integral component of plasma membrane
g1003.t1	783	tr|A0A2G8N0W7|A0A2G8N0W7_9PSED	784	46.1	778	99.36	99.23	411	4	11	782	5	780	8.6e-199	Formate dehydrogenase	CQW31_11495	Pseudomonas sp. 382	NA	4 iron, 4 sulfur cluster binding [GO:0051539]; formate dehydrogenase (NAD+) activity [GO:0008863]; molybdenum ion binding [GO:0030151]	GO:0008863; GO:0030151; GO:0051539	GO:0008863~formate dehydrogenase (NAD+) activity;GO:0030151~molybdenum ion binding;GO:0051539~4 iron, 4 sulfur cluster binding	NA	NA
g1006.t1	1010	tr|A0A0A2VBZ9|A0A0A2VBZ9_BEABA	786	44.3	409	40.5	52.04	202	3	262	668	392	776	3.1e-84	D-cysteine desulfhydrase	BBAD15_g10905	Beauveria bassiana D1-5	NA	ATP-binding cassette (ABC) transporter complex [GO:0043190]; ATP binding [GO:0005524]; ATPase activity [GO:0016887]; D-cysteine desulfhydrase activity [GO:0019148]; transmembrane transporter activity [GO:0022857]; nitrogen compound transport [GO:0071705]	GO:0005524; GO:0016887; GO:0019148; GO:0022857; GO:0043190; GO:0071705	GO:0005524~ATP binding;GO:0016887~ATPase activity;GO:0019148~D-cysteine desulfhydrase activity;GO:0022857~transmembrane transporter activity	GO:0071705~nitrogen compound transport	GO:0043190~ATP-binding cassette (ABC) transporter complex
g1010.t1	444	tr|A0A3D8SIA8|A0A3D8SIA8_9HELO	445	66.5	424	95.5	95.28	137	1	18	436	17	440	7.9e-165	Uncharacterized protein	BP5796_04348	Coleophoma crateriformis	NA	pyridoxal phosphate binding [GO:0030170]; transaminase activity [GO:0008483]	GO:0008483; GO:0030170	GO:0008483~transaminase activity;GO:0030170~pyridoxal phosphate binding	NA	NA
g1011.t1	552	tr|A0A2G8N2N9|A0A2G8N2N9_9PSED	255	57.8	251	45.47	98.43	106	0	300	550	1	251	9.1e-78	NAD(P)-dependent oxidoreductase	CQW31_09440	Pseudomonas sp. 382	NA	oxidoreductase activity [GO:0016491]	GO:0016491	GO:0016491~oxidoreductase activity	NA	NA
g10127.t1	314	tr|A0A2G8N529|A0A2G8N529_9PSED	315	55.8	303	96.5	96.19	131	2	13	312	11	313	6.5e-89	Glycine/betaine ABC transporter substrate-binding protein	CQW31_03660	Pseudomonas sp. 382	NA	ATP-binding cassette (ABC) transporter complex [GO:0043190]; periplasmic space [GO:0042597]; choline binding [GO:0033265]; transmembrane transporter activity [GO:0022857]; choline transport [GO:0015871]	GO:0015871; GO:0022857; GO:0033265; GO:0042597; GO:0043190	GO:0022857~transmembrane transporter activity;GO:0033265~choline binding	GO:0015871~choline transport	GO:0042597~periplasmic space;GO:0043190~ATP-binding cassette (ABC) transporter complex
g10129.t1	451	tr|A0A2G8MSK3|A0A2G8MSK3_9PSED	76	70	30	6.65	39.47	9	0	204	233	1	30	0.00024	DDE transposase (Fragment)	CQW31_27185	Pseudomonas sp. 382	NA	NA	NA	NA	NA	NA
g10130.t1	290	tr|A0A0D2B830|A0A0D2B830_9EURO	294	51.3	298	100	100	131	4	1	289	1	293	3.4e-76	Uncharacterized protein	PV08_07630	Exophiala spinifera	NA	oxidoreductase activity [GO:0016491]	GO:0016491	GO:0016491~oxidoreductase activity	NA	NA
g10133.t1	371	tr|A0A2G8N2I3|A0A2G8N2I3_9PSED	394	39.7	360	97.04	91.37	214	3	11	369	31	388	6.1e-70	Membrane fusion protein (MFP) family protein	CQW31_07970	Pseudomonas sp. 382	NA	integral component of membrane [GO:0016021]; plasma membrane [GO:0005886]; protein secretion [GO:0009306]	GO:0005886; GO:0009306; GO:0016021	NA	GO:0009306~protein secretion	GO:0005886~plasma membrane;GO:0016021~integral component of membrane
g10134.t1	1148	tr|A0A0A2W0I3|A0A0A2W0I3_BEABA	1183	33.7	1127	98.17	95.27	709	18	45	1140	42	1161	2e-156	Leukotoxin translocation ATP-binding protein LktB	BBAD15_g455	Beauveria bassiana D1-5	NA	integral component of membrane [GO:0016021]; outer membrane [GO:0019867]; ATP binding [GO:0005524]; ATPase activity [GO:0016887]; ATPase-coupled transmembrane transporter activity [GO:0042626]; efflux transmembrane transporter activity [GO:0015562]	GO:0005524; GO:0015562; GO:0016021; GO:0016887; GO:0019867; GO:0042626	GO:0005524~ATP binding;GO:0015562~efflux transmembrane transporter activity;GO:0016887~ATPase activity;GO:0042626~ATPase activity, coupled to transmembrane movement of substances	NA	GO:0016021~integral component of membrane;GO:0019867~outer membrane
g1014.t1	376	tr|A0A2G8MT63|A0A2G8MT63_9PSED	346	61.8	340	90.43	98.27	129	1	38	376	7	346	5.7e-116	NADP(H)-dependent aldo-keto reductase	CQW31_25660	Pseudomonas sp. 382	NA	oxidoreductase activity [GO:0016491]	GO:0016491	GO:0016491~oxidoreductase activity	NA	NA
g1017.t1	323	tr|A0A2G8N086|A0A2G8N086_9PSED	320	49.2	319	98.76	99.69	158	3	1	319	1	315	1.7e-76	NAD(P)H-quinone oxidoreductase	CQW31_14000	Pseudomonas sp. 382	NA	oxidoreductase activity [GO:0016491]	GO:0016491	GO:0016491~oxidoreductase activity	NA	NA
g10217.t1	156	tr|A0A3D8R4M3|A0A3D8R4M3_9EURO	138	73.1	156	100	100	24	1	1	156	1	138	6.2e-56	Thioredoxin	DSM5745_08765	Aspergillus mulundensis	NA	cell [GO:0005623]; protein disulfide oxidoreductase activity [GO:0015035]; cell redox homeostasis [GO:0045454]; glycerol ether metabolic process [GO:0006662]	GO:0005623; GO:0006662; GO:0015035; GO:0045454	GO:0015035~protein disulfide oxidoreductase activity	GO:0006662~glycerol ether metabolic process;GO:0045454~cell redox homeostasis	GO:0005623~cell
g10219.t1	342	tr|A0A1V6R0G0|A0A1V6R0G0_9EURO	841	87.9	305	89.18	36.27	37	0	18	322	49	353	4.4e-147	CCHC-type domain-containing protein	PENSOL_c023G11839	Penicillium solitum	NA	nucleic acid binding [GO:0003676]; zinc ion binding [GO:0008270]	GO:0003676; GO:0008270	GO:0003676~nucleic acid binding;GO:0008270~zinc ion binding	NA	NA
g10220.t1	996	tr|A0A1V6WHT7|A0A1V6WHT7_PENNA	1678	89.9	996	100	59.36	101	0	1	996	476	1471	0	Uncharacterized protein	PENNAL_c0265G11364	Penicillium nalgiovense	NA	nucleic acid binding [GO:0003676]; zinc ion binding [GO:0008270]	GO:0003676; GO:0008270	GO:0003676~nucleic acid binding;GO:0008270~zinc ion binding	NA	NA
g10264.t1	799	tr|A0A2G8MSR8|A0A2G8MSR8_9PSED	633	54.1	649	81.23	100	272	5	160	798	1	633	1.3e-186	Sulfate adenylyltransferase subunit 1 (EC 2.7.7.4) (ATP-sulfurylase large subunit) (Sulfate adenylate transferase) (SAT)	cysN CQW31_26340	Pseudomonas sp. 382	Sulfur metabolism; hydrogen sulfide biosynthesis; sulfite from sulfate: step 1/3.	adenylylsulfate kinase activity [GO:0004020]; ATP binding [GO:0005524]; GTP binding [GO:0005525]; GTPase activity [GO:0003924]; sulfate adenylyltransferase (ATP) activity [GO:0004781]; hydrogen sulfide biosynthetic process [GO:0070814]; sulfate assimilation [GO:0000103]	GO:0000103; GO:0003924; GO:0004020; GO:0004781; GO:0005524; GO:0005525; GO:0070814	GO:0003924~GTPase activity;GO:0004020~adenylylsulfate kinase activity;GO:0004781~sulfate adenylyltransferase (ATP) activity;GO:0005524~ATP binding;GO:0005525~GTP binding	GO:0000103~sulfate assimilation;GO:0070814~hydrogen sulfide biosynthetic process	NA
g10266.t1	570	tr|A0A1B3F9V9|A0A1B3F9V9_9GAMM	246	36.8	190	33.33	77.24	112	3	276	457	46	235	3.8e-26	Sugar ABC transporter ATP-binding protein	ATE40_004690	Serratia sp. YD25	NA	ATP binding [GO:0005524]; ATPase activity [GO:0016887]	GO:0005524; GO:0016887	GO:0005524~ATP binding;GO:0016887~ATPase activity	NA	NA
g10268.t1	864	tr|A0A0C3GXU5|A0A0C3GXU5_9PEZI	456	44.9	127	14.7	27.85	69	1	289	414	11	137	2.6e-23	Uncharacterized protein	OIDMADRAFT_183502	Oidiodendron maius Zn	NA	oxidoreductase activity [GO:0016491]; biosynthetic process [GO:0009058]	GO:0009058; GO:0016491	GO:0016491~oxidoreductase activity	GO:0009058~biosynthetic process	NA
g103.t1	588	tr|A0A0A2W0J8|A0A0A2W0J8_BEABA	612	40.6	598	100	97.71	307	13	1	571	32	608	2.9e-106	sn-glycerol-3-phosphate import ATP-binding protein UgpC	BBAD15_g820	Beauveria bassiana D1-5	NA	ATP-binding cassette (ABC) transporter complex [GO:0043190]; ATP binding [GO:0005524]; ATPase activity [GO:0016887]; ATPase-coupled glycerol-3-phosphate transmembrane transporter activity [GO:0015430]; glycerophosphodiester transmembrane transport [GO:0001407]	GO:0001407; GO:0005524; GO:0015430; GO:0016887; GO:0043190	GO:0005524~ATP binding;GO:0015430~glycerol-3-phosphate-transporting ATPase activity;GO:0016887~ATPase activity	GO:0001407~glycerophosphodiester transport	GO:0043190~ATP-binding cassette (ABC) transporter complex
g1031.t1	418	tr|A0A1B3F7W4|A0A1B3F7W4_9GAMM	429	50.6	405	96.89	94.41	197	3	4	406	12	415	2.4e-115	Magnesium/cobalt efflux protein	ATE40_000830	Serratia sp. YD25	NA	integral component of membrane [GO:0016021]; flavin adenine dinucleotide binding [GO:0050660]	GO:0016021; GO:0050660	GO:0050660~flavin adenine dinucleotide binding	NA	GO:0016021~integral component of membrane
g1033.t1	496	tr|A0A2G8MVW7|A0A2G8MVW7_9PSED	458	72.9	454	91.53	99.13	119	3	29	478	1	454	2.7e-182	Signal recognition particle protein (Fifty-four homolog)	ffh CQW31_20800	Pseudomonas sp. 382	NA	signal recognition particle [GO:0048500]; 7S RNA binding [GO:0008312]; GTP binding [GO:0005525]; GTPase activity [GO:0003924]; SRP-dependent cotranslational protein targeting to membrane [GO:0006614]	GO:0003924; GO:0005525; GO:0006614; GO:0008312; GO:0048500	GO:0003924~GTPase activity;GO:0005525~GTP binding;GO:0008312~7S RNA binding	GO:0006614~SRP-dependent cotranslational protein targeting to membrane	GO:0048500~signal recognition particle
g1034.t1	1683	tr|A0A2G8MVZ9|A0A2G8MVZ9_9PSED	434	68.3	436	25.91	100	135	2	1246	1680	1	434	1.3e-164	Homoserine dehydrogenase (EC 1.1.1.3)	CQW31_20840	Pseudomonas sp. 382	Amino-acid biosynthesis; L-methionine biosynthesis via de novo pathway; L-homoserine from L-aspartate: step 3/3. Amino-acid biosynthesis; L-threonine biosynthesis; L-threonine from L-aspartate: step 3/5.	homoserine dehydrogenase activity [GO:0004412]; NADP binding [GO:0050661]; isoleucine biosynthetic process [GO:0009097]; methionine biosynthetic process [GO:0009086]; threonine biosynthetic process [GO:0009088]	GO:0004412; GO:0009086; GO:0009088; GO:0009097; GO:0050661	GO:0004412~homoserine dehydrogenase activity;GO:0050661~NADP binding	GO:0009086~methionine biosynthetic process;GO:0009088~threonine biosynthetic process;GO:0009097~isoleucine biosynthetic process	NA
g104.t1	311	tr|A0A2L0UJD3|A0A2L0UJD3_9MICC	333	30.2	328	100	98.5	193	9	1	302	1	318	1.5e-32	ABC transporter permease	CVO76_11520	Arthrobacter agilis	NA	integral component of membrane [GO:0016021]; plasma membrane [GO:0005886]; transmembrane transport [GO:0055085]	GO:0005886; GO:0016021; GO:0055085	NA	GO:0055085~transmembrane transport	GO:0005886~plasma membrane;GO:0016021~integral component of membrane
g1040.t1	435	tr|A0A2G8MS98|A0A2G8MS98_9PSED	421	48	435	100	100	200	5	8	435	6	421	4.5e-112	Long-chain fatty acid transport protein	CQW31_27735	Pseudomonas sp. 382	NA	NA	NA	NA	NA	NA
g1045.t1	532	tr|A0A2G8N3P9|A0A2G8N3P9_9PSED	533	59.5	528	99.25	99.06	209	4	3	527	5	530	9.5e-165	Microcin ABC transporter ATP-binding protein	CQW31_06435	Pseudomonas sp. 382	NA	ATP binding [GO:0005524]; ATPase activity [GO:0016887]; peptide transport [GO:0015833]	GO:0005524; GO:0015833; GO:0016887	GO:0005524~ATP binding;GO:0016887~ATPase activity	GO:0015833~peptide transport	NA
g1046.t1	319	tr|A0A1B3FCT1|A0A1B3FCT1_9GAMM	302	57.3	281	88.09	93.05	120	0	39	319	22	302	6e-90	Peptide ABC transporter permease	ATE40_010175	Serratia sp. YD25	NA	integral component of membrane [GO:0016021]; plasma membrane [GO:0005886]; transmembrane transport [GO:0055085]	GO:0005886; GO:0016021; GO:0055085	NA	GO:0055085~transmembrane transport	GO:0005886~plasma membrane;GO:0016021~integral component of membrane
g1047.t1	308	tr|A0A1B3FCU0|A0A1B3FCU0_9GAMM	306	59.5	306	99.35	100	124	0	1	306	1	306	2.4e-104	Oligopeptide transporter permease	oppB ATE40_010180	Serratia sp. YD25	NA	integral component of membrane [GO:0016021]; plasma membrane [GO:0005886]; transmembrane transport [GO:0055085]	GO:0005886; GO:0016021; GO:0055085	NA	GO:0055085~transmembrane transport	GO:0005886~plasma membrane;GO:0016021~integral component of membrane
g1048.t1	533	tr|A0A0A2VU58|A0A0A2VU58_BEABA	541	37.9	485	90.99	89.65	288	9	38	515	45	523	9.4e-88	Periplasmic oligopeptide-binding protein	BBAD15_g2822	Beauveria bassiana D1-5	NA	ATP-binding cassette (ABC) transporter complex [GO:0043190]; transmembrane transport [GO:0055085]	GO:0043190; GO:0055085	NA	GO:0055085~transmembrane transport	GO:0043190~ATP-binding cassette (ABC) transporter complex
g1049.t1	544	tr|A0A0A2VIX2|A0A0A2VIX2_BEABA	842	38.9	509	93.57	60.45	299	6	30	529	2	507	8.4e-92	Periplasmic murein peptide-binding protein	BBAD15_g8608	Beauveria bassiana D1-5	NA	membrane [GO:0016020]; metal ion transmembrane transporter activity [GO:0046873]; zinc ion binding [GO:0008270]	GO:0008270; GO:0016020; GO:0046873	GO:0008270~zinc ion binding;GO:0046873~metal ion transmembrane transporter activity	NA	GO:0016020~membrane
g1050.t1	327	tr|A0A094CMT6|A0A094CMT6_9PEZI	340	30.9	320	97.86	94.12	191	10	4	309	35	338	3e-28	NLPC_P60 domain-containing protein	V496_07767	Pseudogymnoascus sp. VKM F-4515 (FW-2607)	NA	NA	NA	NA	NA	NA
g1051.t1	532	tr|A0A0A2VIX2|A0A0A2VIX2_BEABA	842	38.4	511	96.05	60.69	306	7	17	522	5	511	1.4e-96	Periplasmic murein peptide-binding protein	BBAD15_g8608	Beauveria bassiana D1-5	NA	membrane [GO:0016020]; metal ion transmembrane transporter activity [GO:0046873]; zinc ion binding [GO:0008270]	GO:0008270; GO:0016020; GO:0046873	GO:0008270~zinc ion binding;GO:0046873~metal ion transmembrane transporter activity	NA	GO:0016020~membrane
g1052.t1	498	tr|A0A0A2VIX2|A0A0A2VIX2_BEABA	842	37.6	498	100	59.14	302	8	3	495	26	519	4.4e-87	Periplasmic murein peptide-binding protein	BBAD15_g8608	Beauveria bassiana D1-5	NA	membrane [GO:0016020]; metal ion transmembrane transporter activity [GO:0046873]; zinc ion binding [GO:0008270]	GO:0008270; GO:0016020; GO:0046873	GO:0008270~zinc ion binding;GO:0046873~metal ion transmembrane transporter activity	NA	GO:0016020~membrane
g1056.t1	975	tr|A0A1B3FIQ9|A0A1B3FIQ9_9GAMM	293	71.1	263	26.97	89.76	76	0	2	264	20	282	7.4e-107	Glucose-1-phosphate thymidylyltransferase (EC 2.7.7.24)	ATE40_021555	Serratia sp. YD25	NA	glucose-1-phosphate thymidylyltransferase activity [GO:0008879]; metal ion binding [GO:0046872]; extracellular polysaccharide biosynthetic process [GO:0045226]	GO:0008879; GO:0045226; GO:0046872	GO:0008879~glucose-1-phosphate thymidylyltransferase activity;GO:0046872~metal ion binding	GO:0045226~extracellular polysaccharide biosynthetic process	NA
g1057.t1	541	tr|A0A1B3FIS8|A0A1B3FIS8_9GAMM	355	60.2	354	65.43	99.72	138	2	188	540	3	354	1.7e-121	dTDP-glucose 4,6-dehydratase (EC 4.2.1.46)	ATE40_021550	Serratia sp. YD25	NA	dTDP-glucose 4,6-dehydratase activity [GO:0008460]; nucleotide-sugar metabolic process [GO:0009225]	GO:0008460; GO:0009225	GO:0008460~dTDP-glucose 4,6-dehydratase activity	GO:0009225~nucleotide-sugar metabolic process	NA
g1064.t1	470	tr|A0A2G8MUB2|A0A2G8MUB2_9PSED	478	52	471	100	98.54	219	3	3	467	4	473	3.8e-133	Cytochrome ubiquinol oxidase subunit I	CQW31_24710	Pseudomonas sp. 382	NA	cytochrome complex [GO:0070069]; integral component of membrane [GO:0016021]; plasma membrane [GO:0005886]; electron transfer activity [GO:0009055]; metal ion binding [GO:0046872]; aerobic electron transport chain [GO:0019646]	GO:0005886; GO:0009055; GO:0016021; GO:0019646; GO:0046872; GO:0070069	GO:0009055~electron carrier activity;GO:0046872~metal ion binding	GO:0019646~aerobic electron transport chain	GO:0005886~plasma membrane;GO:0016021~integral component of membrane;GO:0070069~cytochrome complex
g1066.t1	585	tr|A0A1Y3NL64|A0A1Y3NL64_PIRSE	608	34.2	576	98.46	94.74	352	12	1	562	1	563	2.3e-79	Uncharacterized protein	PIROE2DRAFT_19897	Piromyces sp. (strain E2)	NA	integral component of membrane [GO:0016021]; cellular response to starvation [GO:0009267]	GO:0009267; GO:0016021	NA	GO:0009267~cellular response to starvation	GO:0016021~integral component of membrane
g10683.t1	375	tr|A0A2G8N525|A0A2G8N525_9PSED	368	69.9	355	94.67	96.47	105	1	20	374	16	368	3.9e-141	GlxA family transcriptional regulator	CQW31_03650	Pseudomonas sp. 382	NA	DNA-binding transcription factor activity [GO:0003700]; sequence-specific DNA binding [GO:0043565]	GO:0003700; GO:0043565	GO:0003700~sequence-specific DNA binding transcription factor activity;GO:0043565~sequence-specific DNA binding	NA	NA
g10686.t1	689	tr|A0A2G8N510|A0A2G8N510_9PSED	686	81	690	100	100	126	2	1	689	1	686	0	N-methylproline demethylase	CQW31_03600	Pseudomonas sp. 382	NA	FMN binding [GO:0010181]; methyltransferase activity [GO:0008168]; oxidoreductase activity [GO:0016491]	GO:0008168; GO:0010181; GO:0016491	GO:0008168~methyltransferase activity;GO:0010181~FMN binding;GO:0016491~oxidoreductase activity	NA	NA
g1071.t1	1015	tr|A0A0A2V8M1|A0A0A2V8M1_BEABA	686	66.7	652	64.24	95.04	216	1	1	652	24	674	6.1e-253	Flagellar biosynthesis protein flhA	BBAD15_g10884	Beauveria bassiana D1-5	NA	integral component of membrane [GO:0016021]; protein secretion [GO:0009306]	GO:0009306; GO:0016021	NA	GO:0009306~protein secretion	GO:0016021~integral component of membrane
g1072.t1	715	tr|A0A1B3FDF7|A0A1B3FDF7_9GAMM	383	52.4	378	52.87	98.69	180	0	334	711	4	381	1.8e-102	Flagellar biosynthetic protein FlhB	flhB ATE40_011470	Serratia sp. YD25	NA	integral component of membrane [GO:0016021]; plasma membrane [GO:0005886]; bacterial-type flagellum assembly [GO:0044780]; protein secretion [GO:0009306]	GO:0005886; GO:0009306; GO:0016021; GO:0044780	NA	GO:0009306~protein secretion;GO:0044780~bacterial-type flagellum assembly	GO:0005886~plasma membrane;GO:0016021~integral component of membrane
g1073.t1	3586	tr|A0A0A2VC13|A0A0A2VC13_BEABA	1367	57.2	1281	35.72	93.71	493	12	212	1481	103	1339	0	Chemotaxis protein CheA	BBAD15_g10893	Beauveria bassiana D1-5	NA	cytoplasm [GO:0005737]; integral component of membrane [GO:0016021]; DNA binding [GO:0003677]; phosphorelay sensor kinase activity [GO:0000155]; positive regulation of transcription, DNA-templated [GO:0045893]; regulation of bacterial-type flagellum assembly [GO:1902208]	GO:0000155; GO:0003677; GO:0005737; GO:0016021; GO:0045893; GO:1902208	GO:0000155~phosphorelay sensor kinase activity;GO:0003677~DNA binding	GO:0045893~positive regulation of transcription, DNA-templated;GO:1902208~regulation of bacterial-type flagellum assembly	GO:0005737~cytoplasm;GO:0016021~integral component of membrane
g108.t1	223	tr|A0A1B3FJH0|A0A1B3FJH0_9GAMM	220	44.9	216	96.86	98.18	119	0	1	216	1	216	3.8e-43	Two-component system response regulator BasR	ATE40_022790	Serratia sp. YD25	NA	DNA binding [GO:0003677]; phosphorelay signal transduction system [GO:0000160]; regulation of transcription, DNA-templated [GO:0006355]	GO:0000160; GO:0003677; GO:0006355	GO:0003677~DNA binding	GO:0000160~phosphorelay signal transduction system;GO:0006355~regulation of transcription, DNA-templated	NA
g10853.t1	171	tr|A0A3F3RTC5|A0A3F3RTC5_ASPNG	167	66.7	171	100	100	52	2	1	170	1	167	8.5e-59	Tautomerase_3 domain-containing protein	ATCC64974_91750	Aspergillus niger	NA	NA	NA	NA	NA	NA
g1088.t1	164	tr|A0A2G8N411|A0A2G8N411_9PSED	166	62.6	163	99.39	98.19	61	0	2	164	4	166	1e-56	Peptidyl-prolyl cis-trans isomerase (PPIase) (EC 5.2.1.8)	CQW31_05055	Pseudomonas sp. 382	NA	peptidyl-prolyl cis-trans isomerase activity [GO:0003755]; protein folding [GO:0006457]	GO:0003755; GO:0006457	GO:0003755~peptidyl-prolyl cis-trans isomerase activity	GO:0006457~protein folding	NA
g1097.t1	356	tr|A0A2G8MV30|A0A2G8MV30_9PSED	335	50.5	313	87.92	93.43	149	3	19	330	1	308	1.3e-77	Beta-hexosaminidase (EC 3.2.1.52) (Beta-N-acetylhexosaminidase) (N-acetyl-beta-glucosaminidase)	nagZ CQW31_22260	Pseudomonas sp. 382	Cell wall biogenesis; peptidoglycan recycling.	cytoplasm [GO:0005737]; beta-N-acetylhexosaminidase activity [GO:0004563]; N-acetyl-beta-D-galactosaminidase activity [GO:0102148]; carbohydrate metabolic process [GO:0005975]; cell cycle [GO:0007049]; cell division [GO:0051301]; cell wall organization [GO:0071555]; peptidoglycan biosynthetic process [GO:0009252]; peptidoglycan turnover [GO:0009254]; regulation of cell shape [GO:0008360]	GO:0004563; GO:0005737; GO:0005975; GO:0007049; GO:0008360; GO:0009252; GO:0009254; GO:0051301; GO:0071555; GO:0102148	GO:0004563~beta-N-acetylhexosaminidase activity	GO:0005975~carbohydrate metabolic process;GO:0007049~cell cycle;GO:0008360~regulation of cell shape;GO:0009252~peptidoglycan biosynthetic process;GO:0009254~peptidoglycan turnover;GO:0051301~cell division;GO:0071555~cell wall organization	GO:0005737~cytoplasm
g1099.t1	255	tr|A0A2G8MUV1|A0A2G8MUV1_9PSED	202	62.6	203	79.61	100	71	1	45	247	4	201	1.1e-62	LexA repressor (EC 3.4.21.88)	lexA CQW31_22245	Pseudomonas sp. 382	NA	DNA binding [GO:0003677]; serine-type endopeptidase activity [GO:0004252]; DNA repair [GO:0006281]; DNA replication [GO:0006260]; negative regulation of transcription, DNA-templated [GO:0045892]; SOS response [GO:0009432]	GO:0003677; GO:0004252; GO:0006260; GO:0006281; GO:0009432; GO:0045892	GO:0003677~DNA binding;GO:0004252~serine-type endopeptidase activity	GO:0006260~DNA replication;GO:0006281~DNA repair;GO:0009432~SOS response;GO:0045892~negative regulation of transcription, DNA-templated	NA
g11.t1	2135	tr|A0A2G8N4Y5|A0A2G8N4Y5_9PSED	881	64.3	876	41.03	99.43	301	8	574	1448	2	866	0	Pyruvate dehydrogenase E1 component (EC 1.2.4.1)	aceE CQW31_03410	Pseudomonas sp. 382	NA	metal ion binding [GO:0046872]; pyruvate dehydrogenase (acetyl-transferring) activity [GO:0004739]	GO:0004739; GO:0046872	GO:0004739~pyruvate dehydrogenase (acetyl-transferring) activity;GO:0046872~metal ion binding	NA	NA
g1100.t1	338	tr|A0A2G8MYW9|A0A2G8MYW9_9PSED	354	51.6	335	99.11	94.63	160	2	1	333	20	354	1.2e-85	DNA polymerase IV (Pol IV) (EC 2.7.7.7)	dinB CQW31_15335	Pseudomonas sp. 382	NA	cytoplasm [GO:0005737]; damaged DNA binding [GO:0003684]; DNA-directed DNA polymerase activity [GO:0003887]; magnesium ion binding [GO:0000287]; DNA repair [GO:0006281]; DNA-dependent DNA replication [GO:0006261]	GO:0000287; GO:0003684; GO:0003887; GO:0005737; GO:0006261; GO:0006281	GO:0000287~magnesium ion binding;GO:0003684~damaged DNA binding;GO:0003887~DNA-directed DNA polymerase activity	GO:0006261~DNA-dependent DNA replication;GO:0006281~DNA repair	GO:0005737~cytoplasm
g1101.t1	282	tr|A0A2G8MTC7|A0A2G8MTC7_9PSED	283	71	279	98.94	98.59	79	1	5	281	4	282	6.4e-112	Formyltetrahydrofolate deformylase (EC 3.5.1.10) (Formyl-FH(4) hydrolase)	purU CQW31_25510	Pseudomonas sp. 382	Purine metabolism; IMP biosynthesis via de novo pathway; formate from 10-formyl-5,6,7,8-tetrahydrofolate: step 1/1.	formyltetrahydrofolate deformylase activity [GO:0008864]; hydroxymethyl-, formyl- and related transferase activity [GO:0016742]; 'de novo' IMP biosynthetic process [GO:0006189]; one-carbon metabolic process [GO:0006730]	GO:0006189; GO:0006730; GO:0008864; GO:0016742	GO:0008864~formyltetrahydrofolate deformylase activity;GO:0016742~hydroxymethyl-, formyl- and related transferase activity	GO:0006189~'de novo' IMP biosynthetic process;GO:0006730~one-carbon metabolic process	NA
g1104.t1	299	tr|A0A2G8MUX5|A0A2G8MUX5_9PSED	334	61.7	300	100	89.82	114	1	1	299	35	334	4.4e-103	GTP 3',8-cyclase (EC 4.1.99.22) (Molybdenum cofactor biosynthesis protein A)	moaA CQW31_22655	Pseudomonas sp. 382	Cofactor biosynthesis; molybdopterin biosynthesis.	molybdopterin synthase complex [GO:0019008]; 4 iron, 4 sulfur cluster binding [GO:0051539]; GTP 3',8'-cyclase activity [GO:0061798]; GTP binding [GO:0005525]; metal ion binding [GO:0046872]; S-adenosyl-L-methionine binding [GO:1904047]; Mo-molybdopterin cofactor biosynthetic process [GO:0006777]	GO:0005525; GO:0006777; GO:0019008; GO:0046872; GO:0051539; GO:0061798; GO:1904047	GO:0005525~GTP binding;GO:0046872~metal ion binding;GO:0051539~4 iron, 4 sulfur cluster binding	GO:0006777~Mo-molybdopterin cofactor biosynthetic process	GO:0019008~molybdopterin synthase complex
g1110.t1	726	tr|A0A3D8RMZ1|A0A3D8RMZ1_9HELO	357	61.5	353	48.62	98.88	136	0	3	355	4	356	4.5e-125	Putative pyrimidine monooxygenase RutA	BP6252_06448	Coleophoma cylindrospora	NA	monooxygenase activity [GO:0004497]; oxidoreductase activity, acting on paired donors, with incorporation or reduction of molecular oxygen [GO:0016705]; uracil catabolic process [GO:0006212]	GO:0004497; GO:0006212; GO:0016705	GO:0004497~monooxygenase activity;GO:0016705~oxidoreductase activity, acting on paired donors, with incorporation or reduction of molecular oxygen	GO:0006212~uracil catabolic process	NA
g1113.t1	854	tr|A0A0A2W1M6|A0A0A2W1M6_BEABA	520	46.1	538	63	100	261	3	20	556	1	510	2.4e-130	Methionine import ATP-binding protein MetN 2	BBAD15_g264	Beauveria bassiana D1-5	NA	integral component of membrane [GO:0016021]; ATP binding [GO:0005524]; ATPase activity [GO:0016887]; ATPase-coupled transmembrane transporter activity [GO:0042626]; methionine transport [GO:0015821]	GO:0005524; GO:0015821; GO:0016021; GO:0016887; GO:0042626	GO:0005524~ATP binding;GO:0016887~ATPase activity;GO:0042626~ATPase activity, coupled to transmembrane movement of substances	GO:0015821~methionine transport	GO:0016021~integral component of membrane
g1118.t1	1020	tr|A0A1B3FIY8|A0A1B3FIY8_9GAMM	356	44.1	270	26.47	75.84	143	3	440	706	30	294	2.6e-54	sn-glycerol-3-phosphate import ATP-binding protein UgpC (EC 7.6.2.10)	ugpC ATE40_021905	Serratia sp. YD25	NA	plasma membrane [GO:0005886]; ATP binding [GO:0005524]; ATPase activity [GO:0016887]; ATPase-coupled glycerol-3-phosphate transmembrane transporter activity [GO:0015430]; carbohydrate transport [GO:0008643]; glycerophosphodiester transmembrane transport [GO:0001407]	GO:0001407; GO:0005524; GO:0005886; GO:0008643; GO:0015430; GO:0016887	GO:0005524~ATP binding;GO:0015430~glycerol-3-phosphate-transporting ATPase activity;GO:0016887~ATPase activity	GO:0001407~glycerophosphodiester transport;GO:0008643~carbohydrate transport	GO:0005886~plasma membrane
g11183.t1	118	tr|A0A0U5GC45|A0A0U5GC45_9EURO	118	94.9	118	100	100	6	0	1	118	1	118	4.7e-56	Uncharacterized protein	ASPCAL12970	Aspergillus calidoustus	NA	NA	NA	NA	NA	NA
g11187.t1	341	tr|A0A167X493|A0A167X493_PENCH	1384	99.4	327	95.89	23.63	2	0	15	341	206	532	3.7e-186	Uncharacterized protein	EN45_025500	Penicillium chrysogenum (Penicillium notatum)	NA	NA	NA	NA	NA	NA
g1119.t1	428	tr|A0A1B3FHS7|A0A1B3FHS7_9GAMM	252	58.2	249	58.18	98.81	104	0	161	409	1	249	4.1e-78	Transcriptional regulator	ATE40_019575	Serratia sp. YD25	NA	DNA binding [GO:0003677]; DNA-binding transcription factor activity [GO:0003700]	GO:0003677; GO:0003700	GO:0003677~DNA binding;GO:0003700~sequence-specific DNA binding transcription factor activity	NA	NA
g1120.t1	879	tr|A0A2G8MX11|A0A2G8MX11_9PSED	512	60.9	499	56.77	97.46	191	3	10	505	15	512	3.4e-167	Glycerol-3-phosphate dehydrogenase (EC 1.1.5.3)	CQW31_18480	Pseudomonas sp. 382	NA	glycerol-3-phosphate dehydrogenase complex [GO:0009331]; sn-glycerol-3-phosphate:ubiquinone-8 oxidoreductase activity [GO:0052591]; glycerol-3-phosphate metabolic process [GO:0006072]	GO:0006072; GO:0009331; GO:0052591	GO:0052591~sn-glycerol-3-phosphate:ubiquinone-8 oxidoreductase activity	GO:0006072~glycerol-3-phosphate metabolic process	GO:0009331~glycerol-3-phosphate dehydrogenase complex
g1126.t1	466	tr|A0A0A2VY27|A0A0A2VY27_BEABA	563	52.4	435	93.35	77.26	202	2	32	466	1	430	7.6e-118	Inner membrane permease ygbN	BBAD15_g3005	Beauveria bassiana D1-5	NA	integral component of membrane [GO:0016021]; DNA binding [GO:0003677]; gluconate transmembrane transporter activity [GO:0015128]; RNA polymerase binding [GO:0070063]; regulation of DNA-templated transcription, elongation [GO:0032784]	GO:0003677; GO:0015128; GO:0016021; GO:0032784; GO:0070063	GO:0003677~DNA binding;GO:0015128~gluconate transmembrane transporter activity;GO:0070063~RNA polymerase binding	GO:0032784~regulation of DNA-templated transcription, elongation	GO:0016021~integral component of membrane
g1127.t1	333	tr|A0A1B3FCQ6|A0A1B3FCQ6_9GAMM	345	37.6	290	87.09	84.06	172	1	50	330	55	344	5.4e-49	Sugar ABC transporter permease	ATE40_010120	Serratia sp. YD25	NA	integral component of membrane [GO:0016021]; plasma membrane [GO:0005886]; transmembrane transporter activity [GO:0022857]	GO:0005886; GO:0016021; GO:0022857	GO:0022857~transmembrane transporter activity	NA	GO:0005886~plasma membrane;GO:0016021~integral component of membrane
g1128.t1	497	tr|A0A1B3F9X6|A0A1B3F9X6_9GAMM	502	42.7	496	99.8	98.8	276	4	3	494	7	498	2.9e-107	Galactose/methyl galactoside ABC transporter ATP-binding protein MglA	ATE40_004515	Serratia sp. YD25	NA	membrane [GO:0016020]; ATP binding [GO:0005524]; ATPase activity [GO:0016887]; ATPase-coupled carbohydrate transmembrane transporter activity [GO:0043211]	GO:0005524; GO:0016020; GO:0016887; GO:0043211	GO:0005524~ATP binding;GO:0016887~ATPase activity;GO:0043211~carbohydrate-transporting ATPase activity	NA	GO:0016020~membrane
g1134.t1	362	tr|A0A1Y1X7P2|A0A1Y1X7P2_9FUNG	346	37.2	347	95.86	100	190	5	1	326	1	340	3.9e-53	Aldo/keto reductase	BCR32DRAFT_262837	Anaeromyces robustus	NA	NA	NA	NA	NA	NA
g11369.t1	202	tr|A0A135LQT3|A0A135LQT3_PENPA	402	51.9	206	100	51.24	64	5	12	184	118	321	1.7e-42	Zinc finger, C2H2	PGRI_095630	Penicillium patulum (Penicillium griseofulvum)	NA	nucleic acid binding [GO:0003676]	GO:0003676	GO:0003676~nucleic acid binding	NA	NA
g11371.t1	1115	tr|A1DJ28|A1DJ28_NEOFI	1156	57.6	1076	96.5	93.08	428	4	1	1068	4	1059	0	TPR repeat protein	NFIA_093530	Neosartorya fischeri (strain ATCC 1020 / DSM 3700 / CBS 544.65 / FGSC A1164 / JCM 1740 / NRRL 181 / WB 181) (Aspergillus fischerianus)	NA	kinesin complex [GO:0005871]; ADP binding [GO:0043531]; microtubule motor activity [GO:0003777]	GO:0003777; GO:0005871; GO:0043531	GO:0003777~microtubule motor activity;GO:0043531~ADP binding	NA	GO:0005871~kinesin complex
g114.t1	277	tr|A0A2G8MSI4|A0A2G8MSI4_9PSED	463	50.6	243	87.73	52.48	118	1	29	269	216	458	3.1e-58	Siroheme synthase [Includes: Uroporphyrinogen-III C-methyltransferase (Urogen III methylase) (EC 2.1.1.107) (SUMT) (Uroporphyrinogen III methylase) (UROM); Precorrin-2 dehydrogenase (EC 1.3.1.76); Sirohydrochlorin ferrochelatase (EC 4.99.1.4)]	cobA cysG CQW31_27135	Pseudomonas sp. 382	Cofactor biosynthesis; adenosylcobalamin biosynthesis; sirohydrochlorin from precorrin-2: step 1/1. Porphyrin-containing compound metabolism; siroheme biosynthesis; precorrin-2 from uroporphyrinogen III: step 1/1. Porphyrin-containing compound metabolism; siroheme biosynthesis; siroheme from sirohydrochlorin: step 1/1. Porphyrin-containing compound metabolism; siroheme biosynthesis; sirohydrochlo…	NAD binding [GO:0051287]; precorrin-2 dehydrogenase activity [GO:0043115]; sirohydrochlorin ferrochelatase activity [GO:0051266]; uroporphyrin-III C-methyltransferase activity [GO:0004851]; cobalamin biosynthetic process [GO:0009236]; siroheme biosynthetic process [GO:0019354]	GO:0004851; GO:0009236; GO:0019354; GO:0043115; GO:0051266; GO:0051287	GO:0004851~uroporphyrin-III C-methyltransferase activity;GO:0043115~precorrin-2 dehydrogenase activity;GO:0051266~sirohydrochlorin ferrochelatase activity;GO:0051287~NAD binding	GO:0009236~cobalamin biosynthetic process;GO:0019354~siroheme biosynthetic process	NA
g1146.t1	221	tr|A0A2G8MX94|A0A2G8MX94_9PSED	224	70	200	90.5	89.29	58	1	10	209	22	219	1.1e-74	Ribonuclease T (EC 3.1.13.-) (Exoribonuclease T) (RNase T)	rnt CQW31_18540	Pseudomonas sp. 382	NA	exoribonuclease activity, producing 5'-phosphomonoesters [GO:0016896]; magnesium ion binding [GO:0000287]; nucleic acid binding [GO:0003676]; tRNA processing [GO:0008033]	GO:0000287; GO:0003676; GO:0008033; GO:0016896	GO:0000287~magnesium ion binding;GO:0003676~nucleic acid binding;GO:0016896~exoribonuclease activity, producing 5'-phosphomonoesters	GO:0008033~tRNA processing	NA
g1151.t1	234	tr|A0A2G8N4S1|A0A2G8N4S1_9PSED	272	47.7	214	91.45	78.68	110	2	22	234	14	226	1.8e-43	Phosphoglycolate phosphatase (PGP) (PGPase) (EC 3.1.3.18)	CQW31_03025	Pseudomonas sp. 382	Organic acid metabolism; glycolate biosynthesis; glycolate from 2-phosphoglycolate: step 1/1.	metal ion binding [GO:0046872]; phosphoglycolate phosphatase activity [GO:0008967]; carbohydrate metabolic process [GO:0005975]; glycolate biosynthetic process [GO:0046295]	GO:0005975; GO:0008967; GO:0046295; GO:0046872	GO:0008967~phosphoglycolate phosphatase activity;GO:0046872~metal ion binding	GO:0005975~carbohydrate metabolic process;GO:0046295~glycolate biosynthetic process	NA
g1153.t1	549	tr|A0A0A2W0R9|A0A0A2W0R9_BEABA	546	42.4	557	100	100	294	7	4	548	5	546	1.6e-111	Dihydroxyacetone kinase	BBAD15_g691	Beauveria bassiana D1-5	NA	glycerone kinase activity [GO:0004371]; glycerol catabolic process [GO:0019563]	GO:0004371; GO:0019563	GO:0004371~glycerone kinase activity	GO:0019563~glycerol catabolic process	NA
g1155.t1	435	tr|A0A2G8N4J7|A0A2G8N4J7_9PSED	412	50.8	419	96.32	100	192	8	4	419	5	412	5.4e-110	Alcohol dehydrogenase	CQW31_06025	Pseudomonas sp. 382	NA	membrane [GO:0016020]; electron transfer activity [GO:0009055]; heme binding [GO:0020037]; iron ion binding [GO:0005506]; oxidoreductase activity, acting on CH-OH group of donors [GO:0016614]	GO:0005506; GO:0009055; GO:0016020; GO:0016614; GO:0020037	GO:0005506~iron ion binding;GO:0009055~electron carrier activity;GO:0016614~oxidoreductase activity, acting on CH-OH group of donors;GO:0020037~heme binding	NA	GO:0016020~membrane
g1159.t1	1948	tr|A0A0A2W0T4|A0A0A2W0T4_BEABA	1672	59.3	1160	59.55	69.38	416	10	774	1925	275	1386	0	Cysteine synthase (EC 2.5.1.47)	BBAD15_g236	Beauveria bassiana D1-5	NA	ATP-binding cassette (ABC) transporter complex [GO:0043190]; cytoplasmic stress granule [GO:0010494]; ATP binding [GO:0005524]; ATPase activity [GO:0016887]; ATPase-coupled sulfate transmembrane transporter activity [GO:0015419]; cystathionine beta-synthase activity [GO:0004122]; cysteine synthase activity [GO:0004124]; heme binding [GO:0020037]; peroxidase activity [GO:0004601]; sulfur compound …	GO:0004122; GO:0004124; GO:0004601; GO:0005524; GO:0006535; GO:0007089; GO:0010494; GO:0015419; GO:0016887; GO:0019343; GO:0019346; GO:0020037; GO:0043190; GO:0070814; GO:1901681	GO:0004122~cystathionine beta-synthase activity;GO:0004124~cysteine synthase activity;GO:0004601~peroxidase activity;GO:0005524~ATP binding;GO:0015419~sulfate transmembrane-transporting ATPase activity;GO:0016887~ATPase activity;GO:0020037~heme binding;GO:1901681~sulfur compound binding	GO:0006535~cysteine biosynthetic process from serine;GO:0007089~traversing start control point of mitotic cell cycle;GO:0019343~cysteine biosynthetic process via cystathionine;GO:0019346~transsulfuration;GO:0070814~hydrogen sulfide biosynthetic process	GO:0010494~cytoplasmic stress granule;GO:0043190~ATP-binding cassette (ABC) transporter complex
g1163.t1	837	tr|A0A0A2VY44|A0A0A2VY44_BEABA	902	57.1	807	96.42	89.47	297	8	29	830	1	763	1.1e-247	(Dimethylallyl)adenosine tRNA methylthiotransferase MiaB	BBAD15_g2988	Beauveria bassiana D1-5	NA	4 iron, 4 sulfur cluster binding [GO:0051539]; ATP binding [GO:0005524]; metalloendopeptidase activity [GO:0004222]; transferase activity [GO:0016740]; rRNA processing [GO:0006364]; tRNA modification [GO:0006400]	GO:0004222; GO:0005524; GO:0006364; GO:0006400; GO:0016740; GO:0051539	GO:0004222~metalloendopeptidase activity;GO:0005524~ATP binding;GO:0016740~transferase activity;GO:0051539~4 iron, 4 sulfur cluster binding	GO:0006364~rRNA processing;GO:0006400~tRNA modification	NA
g1164.t1	491	tr|A0A2G8N0T5|A0A2G8N0T5_9PSED	279	60.8	283	57.64	100	105	3	195	477	1	277	1.4e-93	HlyC/CorC family transporter	CQW31_12855	Pseudomonas sp. 382	NA	flavin adenine dinucleotide binding [GO:0050660]	GO:0050660	GO:0050660~flavin adenine dinucleotide binding	NA	NA
g1167.t1	456	tr|A0A2G8N0V5|A0A2G8N0V5_9PSED	441	63.5	416	91.23	94.33	152	0	22	437	14	429	2.8e-149	MFS transporter	CQW31_11190	Pseudomonas sp. 382	NA	integral component of membrane [GO:0016021]; transmembrane transporter activity [GO:0022857]	GO:0016021; GO:0022857	GO:0022857~transmembrane transporter activity	NA	GO:0016021~integral component of membrane
g11721.t1	138	tr|A0A3D8R4M3|A0A3D8R4M3_9EURO	138	85.5	138	100	100	20	0	1	138	1	138	1.1e-61	Thioredoxin	DSM5745_08765	Aspergillus mulundensis	NA	cell [GO:0005623]; protein disulfide oxidoreductase activity [GO:0015035]; cell redox homeostasis [GO:0045454]; glycerol ether metabolic process [GO:0006662]	GO:0005623; GO:0006662; GO:0015035; GO:0045454	GO:0015035~protein disulfide oxidoreductase activity	GO:0006662~glycerol ether metabolic process;GO:0045454~cell redox homeostasis	GO:0005623~cell
g1173.t1	1677	tr|A0A366QF20|A0A366QF20_GIBMO	997	35.7	969	57.78	97.19	574	11	30	988	13	942	5.8e-160	Uncharacterized protein	FVER53590_28982	Gibberella moniliformis (Maize ear and stalk rot fungus) (Fusarium verticillioides)	NA	integral component of membrane [GO:0016021]; ATP binding [GO:0005524]; ATPase activity [GO:0016887]; ATPase-coupled transmembrane transporter activity [GO:0042626]; protein secretion by the type I secretion system [GO:0030253]	GO:0005524; GO:0016021; GO:0016887; GO:0030253; GO:0042626	GO:0005524~ATP binding;GO:0016887~ATPase activity;GO:0042626~ATPase activity, coupled to transmembrane movement of substances	GO:0030253~protein secretion by the type I secretion system	GO:0016021~integral component of membrane
g1174.t1	710	tr|A0A2G8N003|A0A2G8N003_9PSED	1098	34.4	613	86.34	55.83	358	13	134	708	487	1093	1.6e-87	Histidine kinase	CQW31_14715	Pseudomonas sp. 382	NA	kinase activity [GO:0016301]	GO:0016301	GO:0016301~kinase activity	NA	NA
g1182.t1	699	tr|A0A2G8MUE7|A0A2G8MUE7_9PSED	642	56.8	643	91.99	100	268	4	58	692	1	641	2.2e-201	ABC transporter ATP-binding protein	CQW31_23725	Pseudomonas sp. 382	NA	cytoplasm [GO:0005737]; ATP binding [GO:0005524]; ATPase activity [GO:0016887]; DNA binding [GO:0003677]; valine-tRNA ligase activity [GO:0004832]; valyl-tRNA aminoacylation [GO:0006438]	GO:0003677; GO:0004832; GO:0005524; GO:0005737; GO:0006438; GO:0016887	GO:0003677~DNA binding;GO:0004832~valine-tRNA ligase activity;GO:0005524~ATP binding;GO:0016887~ATPase activity	GO:0006438~valyl-tRNA aminoacylation	GO:0005737~cytoplasm
g1189.t1	2619	tr|A0A2G8N345|A0A2G8N345_9PSED	485	71.2	480	18.33	98.97	136	1	382	861	1	478	2.5e-189	Ribonuclease G	CQW31_08455	Pseudomonas sp. 382	NA	ribonuclease activity [GO:0004540]; RNA binding [GO:0003723]; RNA processing [GO:0006396]	GO:0003723; GO:0004540; GO:0006396	GO:0003723~RNA binding;GO:0004540~ribonuclease activity	GO:0006396~RNA processing	NA
g1191.t1	345	tr|A0A2G8N2T3|A0A2G8N2T3_9PSED	345	83.2	345	100	100	58	0	1	345	1	345	8.3e-162	Cell shape-determining protein MreB	mreB CQW31_08435	Pseudomonas sp. 382	NA	cell morphogenesis [GO:0000902]	GO:0000902	NA	GO:0000902~cell morphogenesis	NA
g1193.t1	2053	tr|A0A1B3FDY8|A0A1B3FDY8_9GAMM	753	31.4	325	15.83	43.16	184	8	24	337	11	307	6.3e-31	Type IV secretion protein Rhs	ATE40_012340	Serratia sp. YD25	NA	NA	NA	NA	NA	NA
g11953.t1	285	tr|A0A1Q5ULA0|A0A1Q5ULA0_9EURO	938	84.3	223	78.25	23.77	35	0	33	255	311	533	5.2e-101	Uncharacterized protein	PENSUB_1061	Penicillium subrubescens	NA	nucleic acid binding [GO:0003676]; RNA-DNA hybrid ribonuclease activity [GO:0004523]	GO:0003676; GO:0004523	GO:0003676~nucleic acid binding;GO:0004523~RNA-DNA hybrid ribonuclease activity	NA	NA
g11955.t1	127	tr|A0A0U5CH99|A0A0U5CH99_9EURO	127	96.1	127	100	100	5	0	1	127	1	127	1.8e-61	Uncharacterized protein	ASPCAL13219	Aspergillus calidoustus	NA	NA	NA	NA	NA	NA
g11996.t1	317	tr|A0A3A2Z2U7|A0A3A2Z2U7_9EURO	273	54.6	174	54.89	63.74	60	4	149	306	11	181	8.2e-39	Uncharacterized protein (Fragment)	PHISCL_10304	Aspergillus sclerotialis	NA	NA	NA	NA	NA	NA
g120.t1	271	tr|A0A2L0UB54|A0A2L0UB54_9MICC	249	31.8	211	77.86	84.74	126	4	69	271	49	249	1.5e-17	Voltage-gated potassium channel	CVO76_01440	Arthrobacter agilis	NA	voltage-gated potassium channel complex [GO:0008076]; voltage-gated potassium channel activity [GO:0005249]	GO:0005249; GO:0008076	GO:0005249~voltage-gated potassium channel activity	NA	GO:0008076~voltage-gated potassium channel complex
g12000.t1	294	tr|A0A0A2W5I5|A0A0A2W5I5_BEABA	305	46.5	297	100	97.38	152	4	1	293	9	302	2.6e-63	HTH-type transcriptional regulator ilvY	BBAD15_g416	Beauveria bassiana D1-5	NA	DNA-binding transcription factor activity [GO:0003700]	GO:0003700	GO:0003700~sequence-specific DNA binding transcription factor activity	NA	NA
g12004.t1	546	tr|A0A2G8MYJ2|A0A2G8MYJ2_9PSED	320	62.2	288	52.75	90	109	0	1	288	1	288	1.6e-98	Pseudouridine synthase (EC 5.4.99.-)	CQW31_17665	Pseudomonas sp. 382	NA	pseudouridine synthase activity [GO:0009982]; RNA binding [GO:0003723]; pseudouridine synthesis [GO:0001522]	GO:0001522; GO:0003723; GO:0009982	GO:0003723~RNA binding;GO:0009982~pseudouridine synthase activity	GO:0001522~pseudouridine synthesis	NA
g1203.t1	3632	tr|A0A1B3FDL0|A0A1B3FDL0_9GAMM	886	52.4	889	24.48	100	400	4	1066	1946	4	877	2.8e-252	ClpV1 family T6SS ATPase	ATE40_011695	Serratia sp. YD25	NA	ATP binding [GO:0005524]; protein metabolic process [GO:0019538]	GO:0005524; GO:0019538	GO:0005524~ATP binding	GO:0019538~protein metabolic process	NA
g1208.t1	544	tr|A0A2G8MTG3|A0A2G8MTG3_9PSED	332	68.8	298	54.78	89.76	89	2	16	311	13	308	9.5e-112	C4-dicarboxylate ABC transporter	CQW31_25040	Pseudomonas sp. 382	NA	outer membrane-bounded periplasmic space [GO:0030288]; transmembrane transport [GO:0055085]	GO:0030288; GO:0055085	NA	GO:0055085~transmembrane transport	GO:0030288~outer membrane-bounded periplasmic space
g1209.t1	395	tr|A0A2G8MTD2|A0A2G8MTD2_9PSED	427	75.4	395	100	92.51	97	0	1	395	33	427	2.7e-172	TRAP transporter large permease	CQW31_25030	Pseudomonas sp. 382	NA	integral component of membrane [GO:0016021]	GO:0016021	NA	NA	GO:0016021~integral component of membrane
g1213.t1	888	tr|A0A2G8N293|A0A2G8N293_9PSED	592	51.5	445	50.11	75.17	201	4	249	689	157	590	2.6e-111	Thiol:disulfide interchange protein DsbD (EC 1.8.1.8) (Protein-disulfide reductase) (Disulfide reductase)	dsbD CQW31_09710	Pseudomonas sp. 382	NA	integral component of membrane [GO:0016021]; plasma membrane [GO:0005886]; electron transfer activity [GO:0009055]; protein-disulfide reductase activity [GO:0047134]; cell redox homeostasis [GO:0045454]; cytochrome complex assembly [GO:0017004]	GO:0005886; GO:0009055; GO:0016021; GO:0017004; GO:0045454; GO:0047134	GO:0009055~electron carrier activity;GO:0047134~protein-disulfide reductase activity	GO:0017004~cytochrome complex assembly;GO:0045454~cell redox homeostasis	GO:0005886~plasma membrane;GO:0016021~integral component of membrane
g1219.t1	1296	tr|A0A1B3FFW4|A0A1B3FFW4_9GAMM	476	41.4	457	35.26	96.01	255	5	1	449	6	457	9e-84	DNA-binding protein	ATE40_015845	Serratia sp. YD25	NA	catalytic activity [GO:0003824]; DNA binding [GO:0003677]; DNA-binding transcription factor activity [GO:0003700]; pyridoxal phosphate binding [GO:0030170]; biosynthetic process [GO:0009058]	GO:0003677; GO:0003700; GO:0003824; GO:0009058; GO:0030170	GO:0003677~DNA binding;GO:0003700~sequence-specific DNA binding transcription factor activity;GO:0003824~catalytic activity;GO:0030170~pyridoxal phosphate binding	GO:0009058~biosynthetic process	NA
g1220.t1	364	tr|A0A1B3FET6|A0A1B3FET6_9GAMM	166	32.4	105	28.85	63.25	66	4	69	172	41	141	5.6e-07	Alkyl hydroperoxide reductase	ATE40_013940	Serratia sp. YD25	NA	cell [GO:0005623]; oxidoreductase activity [GO:0016491]; cell redox homeostasis [GO:0045454]	GO:0005623; GO:0016491; GO:0045454	GO:0016491~oxidoreductase activity	GO:0045454~cell redox homeostasis	GO:0005623~cell
g12205.t1	1473	tr|A0A0U5FTW8|A0A0U5FTW8_9EURO	1169	46.7	597	40.53	51.07	261	9	929	1469	574	1169	6.7e-144	Integrase catalytic domain-containing protein	ASPCAL03275	Aspergillus calidoustus	NA	retrotransposon nucleocapsid [GO:0000943]; nucleic acid binding [GO:0003676]; DNA integration [GO:0015074]	GO:0000943; GO:0003676; GO:0015074	GO:0003676~nucleic acid binding	GO:0015074~DNA integration	GO:0000943~retrotransposon nucleocapsid
g1224.t1	260	tr|A0A1B3FDC8|A0A1B3FDC8_9GAMM	266	40.2	254	97.69	95.49	138	6	16	259	17	266	4.6e-40	Cystine transporter subunit	ATE40_011245	Serratia sp. YD25	NA	membrane [GO:0016020]; ionotropic glutamate receptor activity [GO:0004970]	GO:0004970; GO:0016020	GO:0004970~ionotropic glutamate receptor activity	NA	GO:0016020~membrane
g1225.t1	452	tr|A0A0A2VBZ9|A0A0A2VBZ9_BEABA	786	48.2	448	99.12	57	216	4	9	447	344	784	4.8e-109	D-cysteine desulfhydrase	BBAD15_g10905	Beauveria bassiana D1-5	NA	ATP-binding cassette (ABC) transporter complex [GO:0043190]; ATP binding [GO:0005524]; ATPase activity [GO:0016887]; D-cysteine desulfhydrase activity [GO:0019148]; transmembrane transporter activity [GO:0022857]; nitrogen compound transport [GO:0071705]	GO:0005524; GO:0016887; GO:0019148; GO:0022857; GO:0043190; GO:0071705	GO:0005524~ATP binding;GO:0016887~ATPase activity;GO:0019148~D-cysteine desulfhydrase activity;GO:0022857~transmembrane transporter activity	GO:0071705~nitrogen compound transport	GO:0043190~ATP-binding cassette (ABC) transporter complex
g12269.t1	150	tr|A0A2G7FIQ1|A0A2G7FIQ1_9EURO	331	85.2	149	99.33	45.02	22	0	1	149	1	149	3e-68	Uncharacterized protein	AARAC_001635	Aspergillus arachidicola	NA	NA	NA	NA	NA	NA
g12283.t1	297	tr|A0A2G8N1M2|A0A2G8N1M2_9PSED	123	51.9	106	35.69	86.18	51	0	9	114	8	113	7.4e-18	DUF423 domain-containing protein	CQW31_10585	Pseudomonas sp. 382	NA	integral component of membrane [GO:0016021]	GO:0016021	NA	NA	GO:0016021~integral component of membrane
g12284.t1	492	tr|A0A1B3F7G5|A0A1B3F7G5_9GAMM	478	54.1	475	96.54	99.37	208	5	14	485	4	471	4.2e-135	Sodium:alanine symporter	ATE40_000025	Serratia sp. YD25	NA	integral component of membrane [GO:0016021]; plasma membrane [GO:0005886]; alanine:sodium symporter activity [GO:0015655]	GO:0005886; GO:0015655; GO:0016021	GO:0015655~alanine:sodium symporter activity	NA	GO:0005886~plasma membrane;GO:0016021~integral component of membrane
g12286.t1	265	tr|A0A2G8N1X5|A0A2G8N1X5_9PSED	270	68	269	100	99.63	80	1	1	263	1	269	1.6e-96	Thiazole synthase (EC 2.8.1.10)	thiG CQW31_10595	Pseudomonas sp. 382	Cofactor biosynthesis; thiamine diphosphate biosynthesis.	cytoplasm [GO:0005737]; sulfurtransferase activity [GO:0016783]; thiamine biosynthetic process [GO:0009228]; thiamine diphosphate biosynthetic process [GO:0009229]	GO:0005737; GO:0009228; GO:0009229; GO:0016783	GO:0016783~sulfurtransferase activity	GO:0009228~thiamine biosynthetic process;GO:0009229~thiamine diphosphate biosynthetic process	GO:0005737~cytoplasm
g12289.t1	311	tr|A0A0A2W513|A0A0A2W513_BEABA	309	32.7	162	52.09	52.43	105	2	10	167	5	166	8.4e-12	Putative HTH-type transcriptional regulator yfeR	BBAD15_g227	Beauveria bassiana D1-5	NA	DNA-binding transcription factor activity [GO:0003700]	GO:0003700	GO:0003700~sequence-specific DNA binding transcription factor activity	NA	NA
g1230.t1	1671	tr|A0A2G8N259|A0A2G8N259_9PSED	359	51.2	338	20.23	94.15	151	2	552	875	16	353	1.7e-87	Urea ABC transporter permease subunit UrtC	urtC CQW31_09525	Pseudomonas sp. 382	NA	integral component of membrane [GO:0016021]; plasma membrane [GO:0005886]; transmembrane transporter activity [GO:0022857]	GO:0005886; GO:0016021; GO:0022857	GO:0022857~transmembrane transporter activity	NA	GO:0005886~plasma membrane;GO:0016021~integral component of membrane
g12313.t1	1451	tr|A0A0U5FP52|A0A0U5FP52_9EURO	1679	91.8	1260	86.84	75.04	77	2	210	1451	1	1252	0	Putative Reverse transcriptase	ASPCAL00542	Aspergillus calidoustus	NA	nucleic acid binding [GO:0003676]; RNA-directed DNA polymerase activity [GO:0003964]; zinc ion binding [GO:0008270]	GO:0003676; GO:0003964; GO:0008270	GO:0003676~nucleic acid binding;GO:0003964~RNA-directed DNA polymerase activity;GO:0008270~zinc ion binding	NA	NA
g12314.t1	707	tr|A0A1M3T054|A0A1M3T054_9EURO	659	55.2	697	98.59	100	246	7	2	692	1	637	2.5e-189	ANK_REP_REGION domain-containing protein	ASPFODRAFT_148212	Aspergillus luchuensis (strain CBS 106.47)	NA	NA	NA	NA	NA	NA
g12315.t1	191	tr|A0A0U5GM28|A0A0U5GM28_9EURO	207	87.9	190	99.48	91.79	23	0	1	190	1	190	4e-89	Uncharacterized protein	ASPCAL14996	Aspergillus calidoustus	NA	NA	NA	NA	NA	NA
g1233.t1	516	tr|F4PFU0|F4PFU0_BATDJ	941	43	495	95.93	52.6	266	4	25	513	176	660	1.3e-115	Uncharacterized protein (Fragment)	BATDEDRAFT_28978	Batrachochytrium dendrobatidis (strain JAM81 / FGSC 10211) (Frog chytrid fungus)	NA	integral component of membrane [GO:0016021]; plasma membrane [GO:0005886]; transmembrane transporter activity [GO:0022857]; nitrogen compound transport [GO:0071705]	GO:0005886; GO:0016021; GO:0022857; GO:0071705	GO:0022857~transmembrane transporter activity	GO:0071705~nitrogen compound transport	GO:0005886~plasma membrane;GO:0016021~integral component of membrane
g12331.t1	274	tr|A0A1B3F9E8|A0A1B3F9E8_9GAMM	277	41.6	250	91.24	90.25	138	4	4	249	24	269	1.8e-42	Phosphonates import ATP-binding protein PhnC (EC 7.3.2.2)	phnC ATE40_003740	Serratia sp. YD25	NA	plasma membrane [GO:0005886]; ATP binding [GO:0005524]; ATPase activity [GO:0016887]; ATPase-coupled organic phosphonate transmembrane transporter activity [GO:0015416]	GO:0005524; GO:0005886; GO:0015416; GO:0016887	GO:0005524~ATP binding;GO:0015416~organic phosphonate transmembrane-transporting ATPase activity;GO:0016887~ATPase activity	NA	GO:0005886~plasma membrane
g12333.t1	977	tr|A0A2G8MY62|A0A2G8MY62_9PSED	692	65.6	688	70.42	99.42	231	4	292	977	9	692	5.1e-249	ATP-dependent DNA helicase RecG (EC 3.6.4.12)	recG CQW31_16860	Pseudomonas sp. 382	NA	ATP binding [GO:0005524]; DNA helicase activity [GO:0003678]; nucleic acid binding [GO:0003676]; DNA recombination [GO:0006310]; DNA repair [GO:0006281]	GO:0003676; GO:0003678; GO:0005524; GO:0006281; GO:0006310	GO:0003676~nucleic acid binding;GO:0003678~DNA helicase activity;GO:0005524~ATP binding	GO:0006281~DNA repair;GO:0006310~DNA recombination	NA
g12336.t1	300	tr|A0A2G8MW49|A0A2G8MW49_9PSED	298	56.6	295	98.33	98.99	121	3	4	296	5	294	1.7e-78	LysR family transcriptional regulator	CQW31_19905	Pseudomonas sp. 382	NA	DNA binding [GO:0003677]; DNA-binding transcription factor activity [GO:0003700]	GO:0003677; GO:0003700	GO:0003677~DNA binding;GO:0003700~sequence-specific DNA binding transcription factor activity	NA	NA
g12337.t1	407	tr|A0A2G8MWG2|A0A2G8MWG2_9PSED	405	68.9	399	98.03	98.52	121	1	9	407	10	405	3.1e-160	Tryptophan synthase beta chain (EC 4.2.1.20)	trpB CQW31_19900	Pseudomonas sp. 382	Amino-acid biosynthesis; L-tryptophan biosynthesis; L-tryptophan from chorismate: step 5/5.	tryptophan synthase activity [GO:0004834]	GO:0004834	GO:0004834~tryptophan synthase activity	NA	NA
g1235.t1	406	tr|A0A2G8MSI4|A0A2G8MSI4_9PSED	463	62.1	243	59.85	52.48	92	0	140	382	216	458	1.7e-81	Siroheme synthase [Includes: Uroporphyrinogen-III C-methyltransferase (Urogen III methylase) (EC 2.1.1.107) (SUMT) (Uroporphyrinogen III methylase) (UROM); Precorrin-2 dehydrogenase (EC 1.3.1.76); Sirohydrochlorin ferrochelatase (EC 4.99.1.4)]	cobA cysG CQW31_27135	Pseudomonas sp. 382	Cofactor biosynthesis; adenosylcobalamin biosynthesis; sirohydrochlorin from precorrin-2: step 1/1. Porphyrin-containing compound metabolism; siroheme biosynthesis; precorrin-2 from uroporphyrinogen III: step 1/1. Porphyrin-containing compound metabolism; siroheme biosynthesis; siroheme from sirohydrochlorin: step 1/1. Porphyrin-containing compound metabolism; siroheme biosynthesis; sirohydrochlo…	NAD binding [GO:0051287]; precorrin-2 dehydrogenase activity [GO:0043115]; sirohydrochlorin ferrochelatase activity [GO:0051266]; uroporphyrin-III C-methyltransferase activity [GO:0004851]; cobalamin biosynthetic process [GO:0009236]; siroheme biosynthetic process [GO:0019354]	GO:0004851; GO:0009236; GO:0019354; GO:0043115; GO:0051266; GO:0051287	GO:0004851~uroporphyrin-III C-methyltransferase activity;GO:0043115~precorrin-2 dehydrogenase activity;GO:0051266~sirohydrochlorin ferrochelatase activity;GO:0051287~NAD binding	GO:0009236~cobalamin biosynthetic process;GO:0019354~siroheme biosynthetic process	NA
g1236.t1	491	tr|A0A2G8MSJ3|A0A2G8MSJ3_9PSED	426	67.7	421	85.74	98.83	133	1	67	484	1	421	1.6e-158	Serine--tRNA ligase (EC 6.1.1.11) (Seryl-tRNA synthetase) (SerRS) (Seryl-tRNA(Ser/Sec) synthetase)	serS CQW31_27130	Pseudomonas sp. 382	Aminoacyl-tRNA biosynthesis; selenocysteinyl-tRNA(Sec) biosynthesis; L-seryl-tRNA(Sec) from L-serine and tRNA(Sec): step 1/1.	cytoplasm [GO:0005737]; ATP binding [GO:0005524]; serine-tRNA ligase activity [GO:0004828]; selenocysteine biosynthetic process [GO:0016260]; selenocysteinyl-tRNA(Sec) biosynthetic process [GO:0097056]; seryl-tRNA aminoacylation [GO:0006434]	GO:0004828; GO:0005524; GO:0005737; GO:0006434; GO:0016260; GO:0097056	GO:0004828~serine-tRNA ligase activity;GO:0005524~ATP binding	GO:0006434~seryl-tRNA aminoacylation;GO:0016260~selenocysteine biosynthetic process;GO:0097056~selenocysteinyl-tRNA(Sec) biosynthetic process	GO:0005737~cytoplasm
g1237.t1	1417	tr|A0A2G8MVV5|A0A2G8MVV5_9PSED	1006	62.3	1023	72.19	100	351	7	20	1041	14	1002	0	FAD-binding PCMH-type domain-containing protein	CQW31_21665	Pseudomonas sp. 382	NA	FAD binding [GO:0071949]; iron-sulfur cluster binding [GO:0051536]; oxidoreductase activity [GO:0016491]	GO:0016491; GO:0051536; GO:0071949	GO:0016491~oxidoreductase activity;GO:0051536~iron-sulfur cluster binding;GO:0071949~FAD binding	NA	NA
g124.t1	483	tr|A0A1B3FGV4|A0A1B3FGV4_9GAMM	490	43.3	469	97.1	95.71	260	4	2	466	12	478	2e-100	Decarboxylase	ATE40_017900	Serratia sp. YD25	NA	catalytic activity [GO:0003824]; DNA binding [GO:0003677]; DNA-binding transcription factor activity [GO:0003700]; pyridoxal phosphate binding [GO:0030170]; biosynthetic process [GO:0009058]	GO:0003677; GO:0003700; GO:0003824; GO:0009058; GO:0030170	GO:0003677~DNA binding;GO:0003700~sequence-specific DNA binding transcription factor activity;GO:0003824~catalytic activity;GO:0030170~pyridoxal phosphate binding	GO:0009058~biosynthetic process	NA
g12438.t1	432	tr|A0A2G8MUG8|A0A2G8MUG8_9PSED	411	56.8	410	94.91	99.76	177	0	18	427	1	410	1.3e-124	Sodium:proton antiporter	CQW31_23995	Pseudomonas sp. 382	NA	integral component of membrane [GO:0016021]; solute:proton antiporter activity [GO:0015299]	GO:0015299; GO:0016021	GO:0015299~solute:proton antiporter activity	NA	GO:0016021~integral component of membrane
g12440.t1	1058	tr|A0A2G8N083|A0A2G8N083_9PSED	196	68.4	190	17.96	96.94	59	1	870	1058	7	196	1.2e-73	Sulfate ABC transporter substrate-binding protein	CQW31_12380	Pseudomonas sp. 382	NA	4 iron, 4 sulfur cluster binding [GO:0051539]; metal ion binding [GO:0046872]; oxidoreductase activity [GO:0016491]	GO:0016491; GO:0046872; GO:0051539	GO:0016491~oxidoreductase activity;GO:0046872~metal ion binding;GO:0051539~4 iron, 4 sulfur cluster binding	NA	NA
g12441.t1	1111	tr|A0A0A2VYP1|A0A0A2VYP1_BEABA	1391	61.8	1062	95.59	76.35	395	7	34	1092	2	1055	0	Formate dehydrogenase-O major subunit	BBAD15_g1269	Beauveria bassiana D1-5	NA	cytoplasm [GO:0005737]; integral component of membrane [GO:0016021]; 4 iron, 4 sulfur cluster binding [GO:0051539]; electron transfer activity [GO:0009055]; formate dehydrogenase (cytochrome-c-553) activity [GO:0047111]; formate dehydrogenase (NAD+) activity [GO:0008863]; molybdopterin cofactor binding [GO:0043546]; cellular respiration [GO:0045333]; formate oxidation [GO:0015944]	GO:0005737; GO:0008863; GO:0009055; GO:0015944; GO:0016021; GO:0043546; GO:0045333; GO:0047111; GO:0051539	GO:0008863~formate dehydrogenase (NAD+) activity;GO:0009055~electron carrier activity;GO:0043546~molybdopterin cofactor binding;GO:0047111~formate dehydrogenase (cytochrome-c-553) activity;GO:0051539~4 iron, 4 sulfur cluster binding	GO:0015944~formate oxidation;GO:0045333~cellular respiration	GO:0005737~cytoplasm;GO:0016021~integral component of membrane
g12450.t1	1606	tr|Q5B2Y8|Q5B2Y8_EMENI	1571	59.6	1643	100	100	551	22	1	1603	1	1570	0	Telomere-associated RecQ helicase, putative (AFU_orthologue AFUA_6G14720)	ANIA_05092	Emericella nidulans (strain FGSC A4 / ATCC 38163 / CBS 112.46 / NRRL 194 / M139) (Aspergillus nidulans)	NA	ATP binding [GO:0005524]; nucleic acid binding [GO:0003676]	GO:0003676; GO:0005524	GO:0003676~nucleic acid binding;GO:0005524~ATP binding	NA	NA
g1248.t1	123	tr|A0A2G8N123|A0A2G8N123_9PSED	119	42.7	117	95.12	98.32	65	1	4	118	2	118	1e-21	Transcriptional regulator	CQW31_11690	Pseudomonas sp. 382	NA	NA	NA	NA	NA	NA
g1249.t1	474	tr|A0A2G8MWI0|A0A2G8MWI0_9PSED	212	54.5	209	44.09	98.58	95	0	260	468	1	209	6.9e-58	Two-component system response regulator UvrY	CQW31_19720	Pseudomonas sp. 382	NA	DNA binding [GO:0003677]; phosphorelay signal transduction system [GO:0000160]; regulation of transcription, DNA-templated [GO:0006355]	GO:0000160; GO:0003677; GO:0006355	GO:0003677~DNA binding	GO:0000160~phosphorelay signal transduction system;GO:0006355~regulation of transcription, DNA-templated	NA
g1250.t1	613	tr|A0A2G8MWR5|A0A2G8MWR5_9PSED	607	57	603	98.37	99.34	255	4	12	612	5	605	1.4e-196	UvrABC system protein C (Protein UvrC) (Excinuclease ABC subunit C)	uvrC CQW31_19725	Pseudomonas sp. 382	NA	cytoplasm [GO:0005737]; excinuclease repair complex [GO:0009380]; DNA binding [GO:0003677]; excinuclease ABC activity [GO:0009381]; nucleotide-excision repair [GO:0006289]; SOS response [GO:0009432]	GO:0003677; GO:0005737; GO:0006289; GO:0009380; GO:0009381; GO:0009432	GO:0003677~DNA binding;GO:0009381~excinuclease ABC activity	GO:0006289~nucleotide-excision repair;GO:0009432~SOS response	GO:0005737~cytoplasm;GO:0009380~excinuclease repair complex
g1252.t1	680	tr|A0A1Y1YQM4|A0A1Y1YQM4_9FUNG	284	30.5	269	39.56	94.72	166	7	6	253	11	279	5.7e-21	Cysteine proteinase	K493DRAFT_211735	Basidiobolus meristosporus CBS 931.73	NA	acetyltransferase activity [GO:0016407]	GO:0016407	GO:0016407~acetyltransferase activity	NA	NA
g1258.t1	1765	tr|A0A2G8N0B3|A0A2G8N0B3_9PSED	205	50.9	173	9.8	84.39	79	3	1574	1744	26	194	3.9e-37	GTP cyclohydrolase-2 (EC 3.5.4.25) (GTP cyclohydrolase II)	ribA CQW31_12555	Pseudomonas sp. 382	Cofactor biosynthesis; riboflavin biosynthesis; 5-amino-6-(D-ribitylamino)uracil from GTP: step 1/4.	GTP binding [GO:0005525]; GTP cyclohydrolase II activity [GO:0003935]; zinc ion binding [GO:0008270]; riboflavin biosynthetic process [GO:0009231]	GO:0003935; GO:0005525; GO:0008270; GO:0009231	GO:0003935~GTP cyclohydrolase II activity;GO:0005525~GTP binding;GO:0008270~zinc ion binding	GO:0009231~riboflavin biosynthetic process	NA
g1260.t1	1981	tr|A0A2G8MRY9|A0A2G8MRY9_9PSED	1222	41.6	1246	62.9	100	628	31	7	1219	6	1184	8.3e-214	RecBCD enzyme subunit RecB (EC 3.1.11.5) (Exonuclease V subunit RecB) (ExoV subunit RecB) (Helicase/nuclease RecBCD subunit RecB)	recB CQW31_28225	Pseudomonas sp. 382	NA	ATP binding [GO:0005524]; DNA binding [GO:0003677]; exodeoxyribonuclease V activity [GO:0008854]; helicase activity [GO:0004386]; magnesium ion binding [GO:0000287]; double-strand break repair via homologous recombination [GO:0000724]	GO:0000287; GO:0000724; GO:0003677; GO:0004386; GO:0005524; GO:0008854	GO:0000287~magnesium ion binding;GO:0003677~DNA binding;GO:0004386~helicase activity;GO:0005524~ATP binding;GO:0008854~exodeoxyribonuclease V activity	GO:0000724~double-strand break repair via homologous recombination	NA
g1262.t1	833	tr|A0A2G8MU70|A0A2G8MU70_9PSED	277	39.6	260	31.21	93.86	155	2	1	259	13	271	3e-40	EamA family transporter	CQW31_23990	Pseudomonas sp. 382	NA	integral component of membrane [GO:0016021]	GO:0016021	NA	NA	GO:0016021~integral component of membrane
g1263.t1	877	tr|A0A2G8MY14|A0A2G8MY14_9PSED	429	65.9	414	47.21	96.5	139	1	453	864	12	425	6.2e-153	MFS transporter	CQW31_16760	Pseudomonas sp. 382	NA	integral component of membrane [GO:0016021]; transmembrane transporter activity [GO:0022857]	GO:0016021; GO:0022857	GO:0022857~transmembrane transporter activity	NA	GO:0016021~integral component of membrane
g1265.t1	167	tr|A0A2G8N725|A0A2G8N725_9PSED	166	62.7	166	99.4	100	62	0	1	166	1	166	6e-49	Thiol peroxidase (Tpx) (EC 1.11.1.15) (Peroxiredoxin tpx) (Prx) (Thioredoxin peroxidase)	tpx CQW31_02595	Pseudomonas sp. 382	NA	cell [GO:0005623]; thioredoxin peroxidase activity [GO:0008379]; cell redox homeostasis [GO:0045454]	GO:0005623; GO:0008379; GO:0045454	GO:0008379~thioredoxin peroxidase activity	GO:0045454~cell redox homeostasis	GO:0005623~cell
g12656.t1	753	tr|A0A364LXU5|A0A364LXU5_ASPFL	753	93.8	753	100	100	47	0	1	753	1	753	0	Deleted.	NA	NA	NA	NA	NA	NA	NA	NA
g12669.t1	337	tr|E9CUC5|E9CUC5_COCPS	349	77.7	332	98.52	95.13	74	0	1	332	11	342	7.1e-150	Cystathionine beta-synthase	CPSG_01006	Coccidioides posadasii (strain RMSCC 757 / Silveira) (Valley fever fungus)	NA	cysteine biosynthetic process from serine [GO:0006535]	GO:0006535	NA	GO:0006535~cysteine biosynthetic process from serine	NA
g12678.t1	232	tr|A0A0U5GJ17|A0A0U5GJ17_9EURO	254	76.8	112	48.28	44.09	22	1	121	232	72	179	4.9e-41	Uncharacterized protein	ASPCAL14875	Aspergillus calidoustus	NA	integral component of membrane [GO:0016021]	GO:0016021	NA	NA	GO:0016021~integral component of membrane
g12680.t1	307	tr|A0A1V6YS82|A0A1V6YS82_PENNA	306	72.4	308	100	100	80	2	1	306	1	305	8e-132	Uncharacterized protein	PENNAL_c0012G08691	Penicillium nalgiovense	NA	NA	NA	NA	NA	NA
g1270.t1	1488	tr|A0A0A2VTJ0|A0A0A2VTJ0_BEABA	1440	31.1	1528	100	100	909	37	1	1483	5	1433	8.5e-163	Nuclease sbcCD subunit C	BBAD15_g3104	Beauveria bassiana D1-5	NA	3'-5' exonuclease activity [GO:0008408]; endonuclease activity [GO:0004519]; DNA metabolic process [GO:0006259]	GO:0004519; GO:0006259; GO:0008408	GO:0004519~endonuclease activity;GO:0008408~3'-5' exonuclease activity	GO:0006259~DNA metabolic process	NA
g12753.t1	198	tr|V5G755|V5G755_BYSSN	197	85.8	197	99.49	100	27	1	1	197	1	196	1.5e-94	Cupin_2 domain-containing protein	PVAR5_9050	Byssochlamys spectabilis (strain No. 5 / NBRC 109023) (Paecilomyces variotii)	NA	NA	NA	NA	NA	NA
g1276.t1	492	tr|A0A0A2VSS1|A0A0A2VSS1_BEABA	591	44.9	341	69.31	57.7	181	4	11	350	221	555	6.2e-70	Acetylornithine deacetylase	BBAD15_g10929	Beauveria bassiana D1-5	NA	acetylornithine deacetylase activity [GO:0008777]; metallopeptidase activity [GO:0008237]; arginine biosynthetic process [GO:0006526]	GO:0006526; GO:0008237; GO:0008777	GO:0008237~metallopeptidase activity;GO:0008777~acetylornithine deacetylase activity	GO:0006526~arginine biosynthetic process	NA
g1278.t1	483	tr|A0A2T4GG63|A0A2T4GG63_FUSCU	946	36.2	442	91.51	46.72	261	6	56	481	507	943	2.5e-71	Ethanolamine-phosphate phospho-lyase	FCULG_00012608	Fusarium culmorum	NA	lyase activity [GO:0016829]; pyridoxal phosphate binding [GO:0030170]; transaminase activity [GO:0008483]	GO:0008483; GO:0016829; GO:0030170	GO:0008483~transaminase activity;GO:0016829~lyase activity;GO:0030170~pyridoxal phosphate binding	NA	NA
g12785.t1	152	tr|A0A397H0H9|A0A397H0H9_9EURO	154	61	154	100	100	58	1	1	152	1	154	1.4e-44	Uncharacterized protein	CDV55_101592	Aspergillus turcosus	NA	NA	NA	NA	NA	NA
g12786.t1	156	tr|A0A397GS43|A0A397GS43_9EURO	174	55.6	169	100	97.13	58	1	1	152	1	169	9.6e-41	Uncharacterized protein	CDV55_101734	Aspergillus turcosus	NA	NA	NA	NA	NA	NA
g1279.t1	463	tr|A0A2G8N0C4|A0A2G8N0C4_9PSED	482	39.2	421	90.93	87.34	241	6	16	432	32	441	2.3e-74	Ethanolamine permease	eat CQW31_12680	Pseudomonas sp. 382	NA	integral component of membrane [GO:0016021]; transmembrane transporter activity [GO:0022857]	GO:0016021; GO:0022857	GO:0022857~transmembrane transporter activity	NA	GO:0016021~integral component of membrane
g1281.t1	246	tr|A0A1B3FJW6|A0A1B3FJW6_9GAMM	246	64.2	246	100	100	88	0	1	246	1	246	8.5e-84	NAD(P)-dependent oxidoreductase	ATE40_023650	Serratia sp. YD25	NA	oxidoreductase activity [GO:0016491]	GO:0016491	GO:0016491~oxidoreductase activity	NA	NA
g1282.t1	1188	tr|A0A2G8N1K7|A0A2G8N1K7_9PSED	284	45.9	292	24.58	100	129	12	918	1188	1	284	1.4e-51	Sulfurtransferase	CQW31_10520	Pseudomonas sp. 382	NA	transferase activity [GO:0016740]	GO:0016740	GO:0016740~transferase activity	NA	NA
g1283.t1	790	tr|A0A0A2WEB7|A0A0A2WEB7_BEABA	2325	38.4	516	65.32	22.19	283	8	275	776	1821	2315	1.5e-81	Acyl carrier protein	BBAD15_g2759	Beauveria bassiana D1-5	NA	DNA polymerase III complex [GO:0009360]; 3-oxoacyl-[acyl-carrier-protein] reductase (NADPH) activity [GO:0004316]; 4-amino-4-deoxychorismate lyase activity [GO:0008696]; [acyl-carrier-protein] S-malonyltransferase activity [GO:0004314]; ATP binding [GO:0005524]; DNA binding [GO:0003677]; DNA-directed DNA polymerase activity [GO:0003887]; endodeoxyribonuclease activity, producing 5'-phosphomonoest…	GO:0003677; GO:0003887; GO:0004314; GO:0004316; GO:0004798; GO:0005524; GO:0006233; GO:0006260; GO:0006633; GO:0008696; GO:0009360; GO:0016888; GO:0030170; GO:0046656; GO:0051287	GO:0003677~DNA binding;GO:0003887~DNA-directed DNA polymerase activity;GO:0004314~[acyl-carrier-protein] S-malonyltransferase activity;GO:0004316~3-oxoacyl-[acyl-carrier-protein] reductase (NADPH) activity;GO:0004798~thymidylate kinase activity;GO:0005524~ATP binding;GO:0008696~4-amino-4-deoxychorismate lyase activity;GO:0016888~endodeoxyribonuclease activity, producing 5'-phosphomonoesters;GO:00…	GO:0006233~dTDP biosynthetic process;GO:0006260~DNA replication;GO:0006633~fatty acid biosynthetic process;GO:0046656~folic acid biosynthetic process	GO:0009360~DNA polymerase III complex
g1286.t1	1137	tr|A0A2G8MZE1|A0A2G8MZE1_9PSED	1098	46.4	1125	98.94	100	530	22	1	1083	4	1097	1.4e-245	Ribonuclease E (RNase E) (EC 3.1.26.12)	rne CQW31_14505	Pseudomonas sp. 382	NA	cytoplasm [GO:0005737]; cytoplasmic side of plasma membrane [GO:0009898]; endoribonuclease activity [GO:0004521]; magnesium ion binding [GO:0000287]; ribonuclease E activity [GO:0008995]; RNA binding [GO:0003723]; zinc ion binding [GO:0008270]; mRNA catabolic process [GO:0006402]; rRNA processing [GO:0006364]; tRNA processing [GO:0008033]	GO:0000287; GO:0003723; GO:0004521; GO:0005737; GO:0006364; GO:0006402; GO:0008033; GO:0008270; GO:0008995; GO:0009898	GO:0000287~magnesium ion binding;GO:0003723~RNA binding;GO:0004521~endoribonuclease activity;GO:0008270~zinc ion binding;GO:0008995~ribonuclease E activity	GO:0006364~rRNA processing;GO:0006402~mRNA catabolic process;GO:0008033~tRNA processing	GO:0005737~cytoplasm;GO:0009898~cytoplasmic side of plasma membrane
g1290.t1	222	tr|A0A2G8MV38|A0A2G8MV38_9PSED	232	60.4	222	100	95.69	88	0	1	222	11	232	7.7e-68	Lipoprotein-releasing system ATP-binding protein LolD (EC 3.6.3.-)	lolD CQW31_22310	Pseudomonas sp. 382	NA	plasma membrane [GO:0005886]; ATP binding [GO:0005524]; ATPase activity [GO:0016887]; lipoprotein releasing activity [GO:0140306]; lipoprotein localization to membrane [GO:0044873]; lipoprotein transport [GO:0042953]	GO:0005524; GO:0005886; GO:0016887; GO:0042953; GO:0044873; GO:0140306	GO:0005524~ATP binding;GO:0016887~ATPase activity	GO:0042953~lipoprotein transport;GO:0044873~lipoprotein localization to membrane	GO:0005886~plasma membrane
g1299.t1	528	tr|A0A2G8MUW7|A0A2G8MUW7_9PSED	487	67.8	479	90.72	98.36	147	5	45	519	5	480	1e-179	Glyceraldehyde-3-phosphate dehydrogenase (EC 1.2.1.-)	CQW31_22280	Pseudomonas sp. 382	NA	NAD binding [GO:0051287]; NADP binding [GO:0050661]; oxidoreductase activity, acting on the aldehyde or oxo group of donors, NAD or NADP as acceptor [GO:0016620]; glucose metabolic process [GO:0006006]	GO:0006006; GO:0016620; GO:0050661; GO:0051287	GO:0016620~oxidoreductase activity, acting on the aldehyde or oxo group of donors, NAD or NADP as acceptor;GO:0050661~NADP binding;GO:0051287~NAD binding	GO:0006006~glucose metabolic process	NA
g130.t1	1803	tr|A0A2G8MW78|A0A2G8MW78_9PSED	346	56.8	241	13.37	69.65	104	0	829	1069	3	243	1.6e-67	Polyamine ABC transporter ATP-binding protein	CQW31_20910	Pseudomonas sp. 382	NA	ATP-binding cassette (ABC) transporter complex [GO:0043190]; ATP binding [GO:0005524]; ATPase activity [GO:0016887]; transmembrane transporter activity [GO:0022857]	GO:0005524; GO:0016887; GO:0022857; GO:0043190	GO:0005524~ATP binding;GO:0016887~ATPase activity;GO:0022857~transmembrane transporter activity	NA	GO:0043190~ATP-binding cassette (ABC) transporter complex
g1300.t1	1149	tr|A0A2G8MV12|A0A2G8MV12_9PSED	1149	59.6	1140	99.22	99.22	449	7	9	1140	7	1142	0	Transcription-repair-coupling factor (TRCF) (EC 3.6.4.-)	mfd CQW31_22275	Pseudomonas sp. 382	NA	cytoplasm [GO:0005737]; ATP binding [GO:0005524]; damaged DNA binding [GO:0003684]; hydrolase activity [GO:0016787]; regulation of transcription, DNA-templated [GO:0006355]; transcription-coupled nucleotide-excision repair, DNA damage recognition [GO:0000716]	GO:0000716; GO:0003684; GO:0005524; GO:0005737; GO:0006355; GO:0016787	GO:0003684~damaged DNA binding;GO:0005524~ATP binding;GO:0016787~hydrolase activity	GO:0000716~transcription-coupled nucleotide-excision repair, DNA damage recognition;GO:0006355~regulation of transcription, DNA-templated	GO:0005737~cytoplasm
g1303.t1	551	tr|A0A2G8MU21|A0A2G8MU21_9PSED	536	61.3	530	96.19	98.88	204	1	12	540	6	535	1.1e-187	FMN-binding glutamate synthase family protein	CQW31_24060	Pseudomonas sp. 382	NA	integral component of membrane [GO:0016021]; glutamate synthase activity [GO:0015930]; glutamate biosynthetic process [GO:0006537]	GO:0006537; GO:0015930; GO:0016021	GO:0015930~glutamate synthase activity	GO:0006537~glutamate biosynthetic process	GO:0016021~integral component of membrane
g13071.t1	196	tr|A0A3A2ZHU0|A0A3A2ZHU0_9EURO	196	79	195	99.49	99.49	41	0	1	195	1	195	9.4e-86	Glyoxalase/Bleomycin resistance protein/Dioxygenase superfamily	PHISCL_04985	Aspergillus sclerotialis	NA	dioxygenase activity [GO:0051213]	GO:0051213	GO:0051213~dioxygenase activity	NA	NA
g1308.t1	304	tr|A0A2G8MY17|A0A2G8MY17_9PSED	320	48.3	288	94.74	90	149	0	7	294	5	292	1.7e-70	LysR family transcriptional regulator	CQW31_16670	Pseudomonas sp. 382	NA	DNA binding [GO:0003677]; DNA-binding transcription factor activity [GO:0003700]	GO:0003677; GO:0003700	GO:0003677~DNA binding;GO:0003700~sequence-specific DNA binding transcription factor activity	NA	NA
g1312.t1	1655	tr|A0A2G8N0H0|A0A2G8N0H0_9PSED	629	52.5	625	37.76	99.36	289	5	8	626	7	629	1e-185	Peptidoglycan D,D-transpeptidase MrdA (EC 3.4.16.4) (Penicillin-binding protein 2) (PBP-2)	mrdA CQW31_12770	Pseudomonas sp. 382	Cell wall biogenesis; peptidoglycan biosynthesis.	integral component of plasma membrane [GO:0005887]; penicillin binding [GO:0008658]; serine-type D-Ala-D-Ala carboxypeptidase activity [GO:0009002]; cell wall organization [GO:0071555]; peptidoglycan biosynthetic process [GO:0009252]; regulation of cell shape [GO:0008360]	GO:0005887; GO:0008360; GO:0008658; GO:0009002; GO:0009252; GO:0071555	GO:0008658~penicillin binding;GO:0009002~serine-type D-Ala-D-Ala carboxypeptidase activity	GO:0008360~regulation of cell shape;GO:0009252~peptidoglycan biosynthetic process;GO:0071555~cell wall organization	GO:0005887~integral component of plasma membrane
g13158.t1	367	tr|A0A0U5GJ83|A0A0U5GJ83_9EURO	449	72.6	368	100	81.96	100	1	1	367	82	449	1.1e-138	ANK_REP_REGION domain-containing protein	ASPCAL14938	Aspergillus calidoustus	NA	integral component of membrane [GO:0016021]	GO:0016021	NA	NA	GO:0016021~integral component of membrane
g1318.t1	691	tr|A0A2G8N0F6|A0A2G8N0F6_9PSED	449	60	442	63.97	98.44	170	5	43	482	2	438	9.5e-141	UDP-N-acetylmuramate--L-alanyl-gamma-D-glutamyl-meso-2,6-diaminoheptandioate ligase (EC 6.3.2.45) (Murein peptide ligase) (UDP-N-acetylmuramate:L-alanyl-gamma-D-glutamyl-meso-diaminopimelate ligase)	mpl CQW31_12695	Pseudomonas sp. 382	Cell wall biogenesis; peptidoglycan recycling.	acid-amino acid ligase activity [GO:0016881]; ATP binding [GO:0005524]; cell cycle [GO:0007049]; cell division [GO:0051301]; cell wall organization [GO:0071555]; peptidoglycan biosynthetic process [GO:0009252]; peptidoglycan turnover [GO:0009254]; regulation of cell shape [GO:0008360]	GO:0005524; GO:0007049; GO:0008360; GO:0009252; GO:0009254; GO:0016881; GO:0051301; GO:0071555	GO:0005524~ATP binding;GO:0016881~acid-amino acid ligase activity	GO:0007049~cell cycle;GO:0008360~regulation of cell shape;GO:0009252~peptidoglycan biosynthetic process;GO:0009254~peptidoglycan turnover;GO:0051301~cell division;GO:0071555~cell wall organization	NA
g1321.t1	166	tr|A0A2G8MYU8|A0A2G8MYU8_9PSED	162	64.9	154	92.77	95.06	54	0	6	159	9	162	3.7e-51	AsnC family transcriptional regulator	CQW31_17060	Pseudomonas sp. 382	NA	DNA-binding transcription factor activity [GO:0003700]; sequence-specific DNA binding [GO:0043565]	GO:0003700; GO:0043565	GO:0003700~sequence-specific DNA binding transcription factor activity;GO:0043565~sequence-specific DNA binding	NA	NA
g13260.t1	1166	tr|B6H5H5|B6H5H5_PENRW	1721	76.2	1051	90.14	61.07	246	1	1	1051	203	1249	0	Pc13g00220 protein	Pc13g00220 PCH_Pc13g00220	Penicillium rubens (strain ATCC 28089 / DSM 1075 / NRRL 1951 / Wisconsin 54-1255) (Penicillium chrysogenum)	NA	kinesin complex [GO:0005871]; microtubule motor activity [GO:0003777]	GO:0003777; GO:0005871	GO:0003777~microtubule motor activity	NA	GO:0005871~kinesin complex
g13261.t1	791	tr|A0A167X2Y8|A0A167X2Y8_PENCH	1741	69.8	497	62.83	28.55	146	1	43	539	1071	1563	9.1e-188	Nephrocystin-3	EN45_025040	Penicillium chrysogenum (Penicillium notatum)	NA	kinesin complex [GO:0005871]; microtubule motor activity [GO:0003777]	GO:0003777; GO:0005871	GO:0003777~microtubule motor activity	NA	GO:0005871~kinesin complex
g13289.t1	506	tr|Q0CMQ8|Q0CMQ8_ASPTN	330	74	215	42.49	65.15	49	3	176	389	45	253	1.4e-80	NmrA domain-containing protein	ATEG_05026	Aspergillus terreus (strain NIH 2624 / FGSC A1156)	NA	NA	NA	NA	NA	NA
g1329.t1	290	tr|A0A151GAZ7|A0A151GAZ7_9HYPO	328	30.5	285	98.28	86.89	174	6	10	281	31	304	2.4e-21	Uncharacterized protein	DCS_06243	Drechmeria coniospora	NA	catalytic activity [GO:0003824]	GO:0003824	GO:0003824~catalytic activity	NA	NA
g133.t1	765	tr|A0A0A2W4W9|A0A0A2W4W9_BEABA	1845	41.3	366	47.84	19.84	214	1	385	749	667	1032	2.2e-69	PTS system N-acetylmuramic acid-specific EIIBC component	BBAD15_g677	Beauveria bassiana D1-5	NA	extracellular region [GO:0005576]; integral component of membrane [GO:0016021]; calcium- and calmodulin-responsive adenylate cyclase activity [GO:0008294]; carbohydrate derivative binding [GO:0097367]; carbon-oxygen lyase activity [GO:0016835]; protein-N(PI)-phosphohistidine-sugar phosphotransferase activity [GO:0008982]; amino sugar catabolic process [GO:0046348]; pathogenesis [GO:0009405]; phos…	GO:0005576; GO:0008294; GO:0008982; GO:0009401; GO:0009405; GO:0016021; GO:0016835; GO:0046348; GO:0097367	GO:0008294~calcium- and calmodulin-responsive adenylate cyclase activity;GO:0008982~protein-N(PI)-phosphohistidine-sugar phosphotransferase activity;GO:0016835~carbon-oxygen lyase activity;GO:0097367~carbohydrate derivative binding	GO:0009401~phosphoenolpyruvate-dependent sugar phosphotransferase system;GO:0009405~pathogenesis;GO:0046348~amino sugar catabolic process	GO:0005576~extracellular region;GO:0016021~integral component of membrane
g1331.t1	614	tr|A0A2G8MTD2|A0A2G8MTD2_9PSED	427	32.7	428	69.71	100	269	7	189	611	9	422	2.4e-50	TRAP transporter large permease	CQW31_25030	Pseudomonas sp. 382	NA	integral component of membrane [GO:0016021]	GO:0016021	NA	NA	GO:0016021~integral component of membrane
g1333.t1	483	tr|A0A139ATH8|A0A139ATH8_GONPR	500	42.4	483	100	96.6	262	7	5	474	9	488	6.9e-98	N-acyl-D-amino-acid deacylase	M427DRAFT_52303	Gonapodya prolifera (strain JEL478) (Monoblepharis prolifera)	NA	hydrolase activity, acting on carbon-nitrogen (but not peptide) bonds, in linear amides [GO:0016811]	GO:0016811	GO:0016811~hydrolase activity, acting on carbon-nitrogen (but not peptide) bonds, in linear amides	NA	NA
g1338.t1	586	tr|A0A2G8MU95|A0A2G8MU95_9PSED	563	44.1	558	95.22	99.11	297	6	11	567	3	546	8.9e-132	DNA ligase B (EC 6.5.1.2) (Polydeoxyribonucleotide synthase [NAD(+)] B)	ligB CQW31_23965	Pseudomonas sp. 382	NA	DNA ligase (NAD+) activity [GO:0003911]; DNA repair [GO:0006281]; DNA replication [GO:0006260]	GO:0003911; GO:0006260; GO:0006281	GO:0003911~DNA ligase (NAD+) activity	GO:0006260~DNA replication;GO:0006281~DNA repair	NA
g13398.t1	1406	tr|A0A364KZR1|A0A364KZR1_9EURO	1687	74.7	1056	75.11	62.6	265	1	340	1393	425	1480	0	Uncharacterized protein	BHQ10_005058	Talaromyces amestolkiae	NA	nucleic acid binding [GO:0003676]; RNA-DNA hybrid ribonuclease activity [GO:0004523]; zinc ion binding [GO:0008270]	GO:0003676; GO:0004523; GO:0008270	GO:0003676~nucleic acid binding;GO:0004523~RNA-DNA hybrid ribonuclease activity;GO:0008270~zinc ion binding	NA	NA
g134.t1	1680	tr|A0A1B3FC94|A0A1B3FC94_9GAMM	432	50.1	425	25.3	98.38	200	8	709	1132	10	423	2.9e-111	Cytochrome C	ATE40_009120	Serratia sp. YD25	NA	membrane [GO:0016020]; electron transfer activity [GO:0009055]; heme binding [GO:0020037]; iron ion binding [GO:0005506]; oxidoreductase activity, acting on CH-OH group of donors [GO:0016614]	GO:0005506; GO:0009055; GO:0016020; GO:0016614; GO:0020037	GO:0005506~iron ion binding;GO:0009055~electron carrier activity;GO:0016614~oxidoreductase activity, acting on CH-OH group of donors;GO:0020037~heme binding	NA	GO:0016020~membrane
g13407.t1	348	tr|A0A3D8RR55|A0A3D8RR55_9EURO	358	90.8	358	100	100	23	1	1	348	1	358	1.4e-185	Epimerase domain-containing protein	DSM5745_06477	Aspergillus mulundensis	NA	integral component of membrane [GO:0016021]; catalytic activity [GO:0003824]; coenzyme binding [GO:0050662]	GO:0003824; GO:0016021; GO:0050662	GO:0003824~catalytic activity;GO:0050662~coenzyme binding	NA	GO:0016021~integral component of membrane
g1343.t1	2073	tr|A0A109FJC8|A0A109FJC8_9BASI	466	33	94	4.53	20.17	61	1	1473	1564	78	171	1.1e-06	Uncharacterized protein	RHOSPDRAFT_32839	Rhodotorula sp. JG-1b	NA	integral component of membrane [GO:0016021]	GO:0016021	NA	NA	GO:0016021~integral component of membrane
g1344.t1	454	tr|A0A1B3FCS4|A0A1B3FCS4_9GAMM	447	64.5	440	96.92	98.43	156	0	6	445	1	440	2.9e-162	UDP-glucose 6-dehydrogenase (EC 1.1.1.22)	ATE40_010220	Serratia sp. YD25	NA	NAD binding [GO:0051287]; UDP-glucose 6-dehydrogenase activity [GO:0003979]; polysaccharide biosynthetic process [GO:0000271]	GO:0000271; GO:0003979; GO:0051287	GO:0003979~UDP-glucose 6-dehydrogenase activity;GO:0051287~NAD binding	GO:0000271~polysaccharide biosynthetic process	NA
g1346.t1	309	tr|A0A1B3FIQ9|A0A1B3FIQ9_9GAMM	293	70.3	290	93.85	98.98	86	0	4	293	2	291	6.8e-115	Glucose-1-phosphate thymidylyltransferase (EC 2.7.7.24)	ATE40_021555	Serratia sp. YD25	NA	glucose-1-phosphate thymidylyltransferase activity [GO:0008879]; metal ion binding [GO:0046872]; extracellular polysaccharide biosynthetic process [GO:0045226]	GO:0008879; GO:0045226; GO:0046872	GO:0008879~glucose-1-phosphate thymidylyltransferase activity;GO:0046872~metal ion binding	GO:0045226~extracellular polysaccharide biosynthetic process	NA
g1347.t1	637	tr|A0A1B3FIS8|A0A1B3FIS8_9GAMM	355	77.6	339	53.22	95.49	73	1	6	344	5	340	6.2e-155	dTDP-glucose 4,6-dehydratase (EC 4.2.1.46)	ATE40_021550	Serratia sp. YD25	NA	dTDP-glucose 4,6-dehydratase activity [GO:0008460]; nucleotide-sugar metabolic process [GO:0009225]	GO:0008460; GO:0009225	GO:0008460~dTDP-glucose 4,6-dehydratase activity	GO:0009225~nucleotide-sugar metabolic process	NA
g1348.t1	1484	tr|F4PFR3|F4PFR3_BATDJ	304	35	220	14.82	72.37	138	4	823	1039	23	240	1.8e-27	Uncharacterized protein	BATDEDRAFT_93204	Batrachochytrium dendrobatidis (strain JAM81 / FGSC 10211) (Frog chytrid fungus)	NA	integral component of membrane [GO:0016021]; ATP binding [GO:0005524]; ATPase activity [GO:0016887]; ATPase-coupled teichoic acid transmembrane transporter activity [GO:0015438]	GO:0005524; GO:0015438; GO:0016021; GO:0016887	GO:0005524~ATP binding;GO:0015438~teichoic-acid-transporting ATPase activity;GO:0016887~ATPase activity	NA	GO:0016021~integral component of membrane
g1349.t1	1060	tr|A0A2G8MSR8|A0A2G8MSR8_9PSED	633	51.7	617	58.21	97.47	288	5	300	910	18	630	1.3e-165	Sulfate adenylyltransferase subunit 1 (EC 2.7.7.4) (ATP-sulfurylase large subunit) (Sulfate adenylate transferase) (SAT)	cysN CQW31_26340	Pseudomonas sp. 382	Sulfur metabolism; hydrogen sulfide biosynthesis; sulfite from sulfate: step 1/3.	adenylylsulfate kinase activity [GO:0004020]; ATP binding [GO:0005524]; GTP binding [GO:0005525]; GTPase activity [GO:0003924]; sulfate adenylyltransferase (ATP) activity [GO:0004781]; hydrogen sulfide biosynthetic process [GO:0070814]; sulfate assimilation [GO:0000103]	GO:0000103; GO:0003924; GO:0004020; GO:0004781; GO:0005524; GO:0005525; GO:0070814	GO:0003924~GTPase activity;GO:0004020~adenylylsulfate kinase activity;GO:0004781~sulfate adenylyltransferase (ATP) activity;GO:0005524~ATP binding;GO:0005525~GTP binding	GO:0000103~sulfate assimilation;GO:0070814~hydrogen sulfide biosynthetic process	NA
g1350.t1	1791	tr|A0A2G8N5D5|A0A2G8N5D5_9PSED	260	31.3	252	14.07	96.92	163	7	1046	1293	1	246	2.3e-13	Short-chain dehydrogenase	CQW31_02960	Pseudomonas sp. 382	NA	NA	NA	NA	NA	NA
g13519.t1	1706	tr|A0A167X2Y8|A0A167X2Y8_PENCH	1741	78.7	1452	85.11	83.4	303	2	2	1450	32	1479	0	Nephrocystin-3	EN45_025040	Penicillium chrysogenum (Penicillium notatum)	NA	kinesin complex [GO:0005871]; microtubule motor activity [GO:0003777]	GO:0003777; GO:0005871	GO:0003777~microtubule motor activity	NA	GO:0005871~kinesin complex
g1352.t1	1803	tr|A0A2G8MTD2|A0A2G8MTD2_9PSED	427	38.1	407	22.57	95.32	246	3	1054	1457	1	404	4.2e-71	TRAP transporter large permease	CQW31_25030	Pseudomonas sp. 382	NA	integral component of membrane [GO:0016021]	GO:0016021	NA	NA	GO:0016021~integral component of membrane
g1354.t1	2142	tr|A0A1B3FJY7|A0A1B3FJY7_9GAMM	421	51.6	403	18.81	95.72	188	3	1742	2141	22	420	6e-109	Phosphatidylinositol kinase	ATE40_023760	Serratia sp. YD25	NA	calcium ion binding [GO:0005509]; kinase activity [GO:0016301]	GO:0005509; GO:0016301	GO:0005509~calcium ion binding;GO:0016301~kinase activity	NA	NA
g1356.t1	313	tr|A0A2G8N4E9|A0A2G8N4E9_9PSED	320	59.1	308	98.4	96.25	119	2	1	308	16	316	2.1e-95	UDP-glucose 4-epimerase GalE	galE CQW31_05660	Pseudomonas sp. 382	NA	coenzyme binding [GO:0050662]; UDP-glucose 4-epimerase activity [GO:0003978]; galactose metabolic process [GO:0006012]	GO:0003978; GO:0006012; GO:0050662	GO:0003978~UDP-glucose 4-epimerase activity;GO:0050662~coenzyme binding	GO:0006012~galactose metabolic process	NA
g13596.t1	750	tr|A0A0U5G6Y0|A0A0U5G6Y0_9EURO	804	95.7	745	99.33	92.66	32	0	5	749	60	804	0	Uncharacterized protein	ASPCAL07472	Aspergillus calidoustus	NA	NA	NA	NA	NA	NA
g1360.t1	1319	tr|A0A1B3FJZ7|A0A1B3FJZ7_9GAMM	461	68.7	457	34.65	99.13	138	3	184	639	5	457	3.9e-175	DNA repair protein RadA	radA ATE40_023830	Serratia sp. YD25	NA	ATP binding [GO:0005524]; damaged DNA binding [GO:0003684]; DNA-dependent ATPase activity [GO:0008094]; metal ion binding [GO:0046872]; recombinational repair [GO:0000725]	GO:0000725; GO:0003684; GO:0005524; GO:0008094; GO:0046872	GO:0003684~damaged DNA binding;GO:0005524~ATP binding;GO:0008094~DNA-dependent ATPase activity;GO:0046872~metal ion binding	GO:0000725~recombinational repair	NA
g13702.t1	380	tr|A0A0U5GLA9|A0A0U5GLA9_9EURO	180	87	177	46.58	98.33	20	1	206	379	3	179	4.8e-78	Uncharacterized protein	ASPCAL14865	Aspergillus calidoustus	NA	integral component of membrane [GO:0016021]	GO:0016021	NA	NA	GO:0016021~integral component of membrane
g13713.t1	309	tr|A0A0U5GIT8|A0A0U5GIT8_9EURO	309	80.7	311	100	100	56	3	1	309	1	309	1.3e-137	PHD domain-containing protein	ASPCAL14863	Aspergillus calidoustus	NA	metal ion binding [GO:0046872]	GO:0046872	GO:0046872~metal ion binding	NA	NA
g13731.t1	253	tr|A0A0M9EVZ8|A0A0M9EVZ8_FUSLA	255	60.1	258	100	100	93	2	1	252	1	254	2e-80	Polyketide synthase	FLAG1_06068	Fusarium langsethiae	NA	NA	NA	NA	NA	NA
g13748.t1	297	tr|B6H162|B6H162_PENRW	297	99.7	297	100	100	1	0	1	297	1	297	6.2e-174	Pc13g00820 protein	Pc13g00820 PCH_Pc13g00820	Penicillium rubens (strain ATCC 28089 / DSM 1075 / NRRL 1951 / Wisconsin 54-1255) (Penicillium chrysogenum)	NA	NA	NA	NA	NA	NA
g13749.t1	235	tr|B6H154|B6H154_PENRW	640	100	235	100	36.72	0	0	1	235	406	640	7e-136	Pc13g00810 protein	Pc13g00810 PCH_Pc13g00810	Penicillium rubens (strain ATCC 28089 / DSM 1075 / NRRL 1951 / Wisconsin 54-1255) (Penicillium chrysogenum)	NA	NA	NA	NA	NA	NA
g13756.t1	818	tr|A0A3F3QC74|A0A3F3QC74_9EURO	821	74.9	737	90.1	89.77	155	5	1	716	1	728	0	Uncharacterized protein	BDQ94DRAFT_184886	Aspergillus welwitschiae	NA	DNA binding [GO:0003677]	GO:0003677	GO:0003677~DNA binding	NA	NA
g13783.t1	382	tr|A0A0U5FP52|A0A0U5FP52_9EURO	1679	95	382	100	22.75	19	0	1	382	1298	1679	3.8e-208	Putative Reverse transcriptase	ASPCAL00542	Aspergillus calidoustus	NA	nucleic acid binding [GO:0003676]; RNA-directed DNA polymerase activity [GO:0003964]; zinc ion binding [GO:0008270]	GO:0003676; GO:0003964; GO:0008270	GO:0003676~nucleic acid binding;GO:0003964~RNA-directed DNA polymerase activity;GO:0008270~zinc ion binding	NA	NA
g13785.t1	140	tr|A0A0U5GGZ1|A0A0U5GGZ1_9EURO	183	87.1	139	99.29	75.96	18	0	2	140	3	141	1.4e-62	Uncharacterized protein	ASPCAL14874	Aspergillus calidoustus	NA	NA	NA	NA	NA	NA
g13858.t1	357	tr|A0A1V6PII0|A0A1V6PII0_9EURO	829	70.1	321	89.92	38.72	90	4	10	329	513	828	6e-123	Dimer_Tnp_hAT domain-containing protein	PENANT_c116G00075	Penicillium antarcticum	NA	protein dimerization activity [GO:0046983]	GO:0046983	GO:0046983~protein dimerization activity	NA	NA
g13874.t1	1675	tr|A0A3D8SJT0|A0A3D8SJT0_9EURO	1656	42.3	1685	100	100	903	23	16	1675	14	1653	0	Integrase catalytic domain-containing protein	DSM5745_03205	Aspergillus mulundensis	NA	retrotransposon nucleocapsid [GO:0000943]; nucleic acid binding [GO:0003676]; DNA integration [GO:0015074]	GO:0000943; GO:0003676; GO:0015074	GO:0003676~nucleic acid binding	GO:0015074~DNA integration	GO:0000943~retrotransposon nucleocapsid
g13893.t1	1242	tr|A6QVK3|A6QVK3_AJECN	1723	45.6	1343	100	77.95	611	24	1	1235	102	1432	0	Uncharacterized protein	HCAG_01410	Ajellomyces capsulatus (strain NAm1 / WU24) (Darling's disease fungus) (Histoplasma capsulatum)	NA	ATP binding [GO:0005524]; nucleic acid binding [GO:0003676]	GO:0003676; GO:0005524	GO:0003676~nucleic acid binding;GO:0005524~ATP binding	NA	NA
g13900.t1	753	tr|A0A364LXU5|A0A364LXU5_ASPFL	753	94	753	100	100	45	0	1	753	1	753	0	Deleted.	NA	NA	NA	NA	NA	NA	NA	NA
g13907.t1	745	tr|A0A017S913|A0A017S913_9EURO	438	59.7	432	57.99	98.63	166	6	306	735	1	426	5.6e-139	Myb-like domain-containing protein	EURHEDRAFT_147710	Aspergillus ruber CBS 135680	NA	NA	NA	NA	NA	NA
g13957.t1	794	tr|A0A3D8SJT0|A0A3D8SJT0_9EURO	1656	42.1	354	44.58	21.38	174	13	350	682	683	1026	7.2e-60	Integrase catalytic domain-containing protein	DSM5745_03205	Aspergillus mulundensis	NA	retrotransposon nucleocapsid [GO:0000943]; nucleic acid binding [GO:0003676]; DNA integration [GO:0015074]	GO:0000943; GO:0003676; GO:0015074	GO:0003676~nucleic acid binding	GO:0015074~DNA integration	GO:0000943~retrotransposon nucleocapsid
g13958.t1	1050	tr|A0A146F6F4|A0A146F6F4_9EURO	1491	62	1083	100	72.64	357	10	1	1050	1	1061	0	Reverse transcriptase	RIB2604_01200220	Aspergillus luchuensis	NA	nucleic acid binding [GO:0003676]; RNA-directed DNA polymerase activity [GO:0003964]; RNA-DNA hybrid ribonuclease activity [GO:0004523]	GO:0003676; GO:0003964; GO:0004523	GO:0003676~nucleic acid binding;GO:0003964~RNA-directed DNA polymerase activity;GO:0004523~RNA-DNA hybrid ribonuclease activity	NA	NA
g13959.t1	542	tr|A0A0U4ZQX1|A0A0U4ZQX1_9EURO	594	76.2	290	53.51	48.82	65	2	16	304	226	512	9.8e-117	Uncharacterized protein	ASPCAL14846	Aspergillus calidoustus	NA	NA	NA	NA	NA	NA
g1398.t1	332	tr|A0A1M8A1X7|A0A1M8A1X7_MALS4	338	32.5	345	100	100	201	5	1	322	1	336	5.4e-41	Similar to S.cerevisiae protein ZTA1 (NADPH-dependent quinone reductase)	MSYG_0761	Malassezia sympodialis (strain ATCC 42132) (Atopic eczema-associated yeast)	NA	oxidoreductase activity [GO:0016491]; zinc ion binding [GO:0008270]	GO:0008270; GO:0016491	GO:0008270~zinc ion binding;GO:0016491~oxidoreductase activity	NA	NA
g13995.t1	537	tr|A0A0U5FV56|A0A0U5FV56_9EURO	743	43.7	590	100	79.41	250	13	12	537	162	733	7.2e-112	Zn(2)-C6 fungal-type domain-containing protein	ASPCAL00567	Aspergillus calidoustus	NA	integral component of membrane [GO:0016021]; nucleus [GO:0005634]; DNA binding [GO:0003677]; DNA-binding transcription factor activity, RNA polymerase II-specific [GO:0000981]; zinc ion binding [GO:0008270]; transcription, DNA-templated [GO:0006351]	GO:0000981; GO:0003677; GO:0005634; GO:0006351; GO:0008270; GO:0016021	GO:0000981~sequence-specific DNA binding RNA polymerase II transcription factor activity;GO:0003677~DNA binding;GO:0008270~zinc ion binding	GO:0006351~transcription, DNA-templated	GO:0005634~nucleus;GO:0016021~integral component of membrane
g1402.t1	217	tr|A0A0A2VXY1|A0A0A2VXY1_BEABA	213	43	200	92.17	93.9	111	2	7	203	3	202	1.5e-39	Uncharacterized protein ycaC	BBAD15_g3098	Beauveria bassiana D1-5	NA	catalytic activity [GO:0003824]	GO:0003824	GO:0003824~catalytic activity	NA	NA
g1403.t1	299	tr|A0A2G8MZ14|A0A2G8MZ14_9PSED	298	37.3	292	97.66	97.99	176	2	4	291	6	294	2.6e-47	LysR family transcriptional regulator	CQW31_15615	Pseudomonas sp. 382	NA	DNA binding [GO:0003677]; DNA-binding transcription factor activity [GO:0003700]	GO:0003677; GO:0003700	GO:0003677~DNA binding;GO:0003700~sequence-specific DNA binding transcription factor activity	NA	NA
g14038.t1	294	tr|A0A0F4Z5L6|A0A0F4Z5L6_TALEM	925	50.2	235	79.93	25.41	117	0	45	279	211	445	1.1e-69	Alpha,alpha-trehalose-phosphate synthase (UDP-forming) (EC 2.4.1.15)	T310_0798	Rasamsonia emersonii CBS 393.64	NA	alpha,alpha-trehalose-phosphate synthase (UDP-forming) activity [GO:0003825]; trehalose biosynthetic process [GO:0005992]	GO:0003825; GO:0005992	GO:0003825~alpha,alpha-trehalose-phosphate synthase (UDP-forming) activity	GO:0005992~trehalose biosynthetic process	NA
g1404.t1	308	tr|A0A2G8MYJ9|A0A2G8MYJ9_9PSED	302	46.9	290	94.16	96.03	154	0	1	290	3	292	7.1e-72	LysR family transcriptional regulator	CQW31_16560	Pseudomonas sp. 382	NA	DNA binding [GO:0003677]; DNA-binding transcription factor activity [GO:0003700]	GO:0003677; GO:0003700	GO:0003677~DNA binding;GO:0003700~sequence-specific DNA binding transcription factor activity	NA	NA
g1408.t1	506	tr|A0A2G8N3H6|A0A2G8N3H6_9PSED	231	55.8	226	44.66	97.84	99	1	276	500	1	226	3.3e-58	DNA-binding response regulator	CQW31_06745	Pseudomonas sp. 382	NA	DNA binding [GO:0003677]; phosphorelay signal transduction system [GO:0000160]; regulation of transcription, DNA-templated [GO:0006355]	GO:0000160; GO:0003677; GO:0006355	GO:0003677~DNA binding	GO:0000160~phosphorelay signal transduction system;GO:0006355~regulation of transcription, DNA-templated	NA
g1409.t1	419	tr|A0A2G8N3D8|A0A2G8N3D8_9PSED	440	42.5	426	100	96.82	230	8	1	417	16	435	1.2e-77	Two-component sensor histidine kinase	CQW31_06740	Pseudomonas sp. 382	NA	integral component of membrane [GO:0016021]; ATP binding [GO:0005524]; phosphorelay sensor kinase activity [GO:0000155]	GO:0000155; GO:0005524; GO:0016021	GO:0000155~phosphorelay sensor kinase activity;GO:0005524~ATP binding	NA	GO:0016021~integral component of membrane
g14094.t1	1101	tr|A0A1V6U7E5|A0A1V6U7E5_9EURO	1345	77.8	1102	100	81.93	239	2	1	1101	158	1254	0	TPR_REGION domain-containing protein	PENCOP_c018G07895	Penicillium coprophilum	NA	kinesin complex [GO:0005871]; microtubule motor activity [GO:0003777]	GO:0003777; GO:0005871	GO:0003777~microtubule motor activity	NA	GO:0005871~kinesin complex
g14098.t1	737	tr|A0A0U5FP52|A0A0U5FP52_9EURO	1679	84.3	785	100	46.75	62	6	1	737	908	1679	0	Putative Reverse transcriptase	ASPCAL00542	Aspergillus calidoustus	NA	nucleic acid binding [GO:0003676]; RNA-directed DNA polymerase activity [GO:0003964]; zinc ion binding [GO:0008270]	GO:0003676; GO:0003964; GO:0008270	GO:0003676~nucleic acid binding;GO:0003964~RNA-directed DNA polymerase activity;GO:0008270~zinc ion binding	NA	NA
g1410.t1	260	tr|A0A2G8N3C6|A0A2G8N3C6_9PSED	278	45.6	261	100	93.88	137	3	1	260	11	267	1e-55	Peroxiredoxin	CQW31_06785	Pseudomonas sp. 382	NA	integral component of plasma membrane [GO:0005887]; antioxidant activity [GO:0016209]; oxidoreductase activity [GO:0016491]; phosphatidylglycerol-prolipoprotein diacylglyceryl transferase activity [GO:0008961]; cell redox homeostasis [GO:0045454]; lipoprotein biosynthetic process [GO:0042158]	GO:0005887; GO:0008961; GO:0016209; GO:0016491; GO:0042158; GO:0045454	GO:0008961~phosphatidylglycerol-prolipoprotein diacylglyceryl transferase activity;GO:0016209~antioxidant activity;GO:0016491~oxidoreductase activity	GO:0042158~lipoprotein biosynthetic process;GO:0045454~cell redox homeostasis	GO:0005887~integral component of plasma membrane
g14104.t1	599	tr|A0A166VMY1|A0A166VMY1_9HYPO	816	62	644	100	78.92	197	5	1	596	67	710	6.6e-231	Endonuclease/exonuclease/phosphatase	NOR_08763	Metarhizium rileyi RCEF 4871	NA	endonuclease activity [GO:0004519]; exonuclease activity [GO:0004527]	GO:0004519; GO:0004527	GO:0004519~endonuclease activity;GO:0004527~exonuclease activity	NA	NA
g1411.t1	660	tr|A0A2G8N3V8|A0A2G8N3V8_9PSED	570	39.4	635	96.21	100	303	13	33	653	3	569	3.6e-105	Thiol:disulfide interchange protein DsbD (EC 1.8.1.8) (Protein-disulfide reductase) (Disulfide reductase)	dsbD CQW31_06780	Pseudomonas sp. 382	NA	integral component of membrane [GO:0016021]; plasma membrane [GO:0005886]; electron transfer activity [GO:0009055]; protein-disulfide reductase activity [GO:0047134]; cell redox homeostasis [GO:0045454]; cytochrome complex assembly [GO:0017004]	GO:0005886; GO:0009055; GO:0016021; GO:0017004; GO:0045454; GO:0047134	GO:0009055~electron carrier activity;GO:0047134~protein-disulfide reductase activity	GO:0017004~cytochrome complex assembly;GO:0045454~cell redox homeostasis	GO:0005886~plasma membrane;GO:0016021~integral component of membrane
g14154.t1	751	tr|A0A1L9PFT3|A0A1L9PFT3_ASPVE	906	81.9	753	100	83.11	132	3	1	751	156	906	0	Zn(2)-C6 fungal-type domain-containing protein	ASPVEDRAFT_128269	Aspergillus versicolor CBS 583.65	NA	nucleus [GO:0005634]; DNA binding [GO:0003677]; DNA-binding transcription factor activity, RNA polymerase II-specific [GO:0000981]; zinc ion binding [GO:0008270]; transcription, DNA-templated [GO:0006351]	GO:0000981; GO:0003677; GO:0005634; GO:0006351; GO:0008270	GO:0000981~sequence-specific DNA binding RNA polymerase II transcription factor activity;GO:0003677~DNA binding;GO:0008270~zinc ion binding	GO:0006351~transcription, DNA-templated	GO:0005634~nucleus
g14156.t1	279	tr|A0A1F8A2Y3|A0A1F8A2Y3_9EURO	279	68.7	278	99.64	99.64	86	1	2	279	3	279	2.5e-108	LigB domain-containing protein	ABOM_005649	Aspergillus bombycis	NA	ferrous iron binding [GO:0008198]; oxidoreductase activity, acting on single donors with incorporation of molecular oxygen [GO:0016701]; zinc ion binding [GO:0008270]; cellular aromatic compound metabolic process [GO:0006725]	GO:0006725; GO:0008198; GO:0008270; GO:0016701	GO:0008198~ferrous iron binding;GO:0008270~zinc ion binding;GO:0016701~oxidoreductase activity, acting on single donors with incorporation of molecular oxygen	GO:0006725~cellular aromatic compound metabolic process	NA
g1419.t1	1544	tr|A0A2G8MYI3|A0A2G8MYI3_9PSED	826	38.8	698	45.21	84.5	376	13	214	905	173	825	6.2e-124	DNA ligase D	ligD CQW31_16265	Pseudomonas sp. 382	NA	ATP binding [GO:0005524]; DNA ligase (ATP) activity [GO:0003910]; DNA recombination [GO:0006310]; DNA repair [GO:0006281]	GO:0003910; GO:0005524; GO:0006281; GO:0006310	GO:0003910~DNA ligase (ATP) activity;GO:0005524~ATP binding	GO:0006281~DNA repair;GO:0006310~DNA recombination	NA
g14199.t1	193	tr|A0A0U5GLA9|A0A0U5GLA9_9EURO	180	81.3	139	72.02	77.22	26	0	55	193	3	141	3.5e-53	Uncharacterized protein	ASPCAL14865	Aspergillus calidoustus	NA	integral component of membrane [GO:0016021]	GO:0016021	NA	NA	GO:0016021~integral component of membrane
g142.t1	1324	tr|A0A1B3FC98|A0A1B3FC98_9GAMM	752	55.1	748	56.5	99.47	323	7	70	808	7	750	6.3e-218	Aldehyde dehydrogenase	ATE40_009125	Serratia sp. YD25	NA	oxidoreductase activity [GO:0016491]	GO:0016491	GO:0016491~oxidoreductase activity	NA	NA
g1421.t1	592	tr|A0A0A2VZG5|A0A0A2VZG5_BEABA	553	37.4	567	95.78	100	319	10	39	592	10	553	5.4e-84	Methyl-accepting chemotaxis citrate transducer	BBAD15_g1205	Beauveria bassiana D1-5	NA	integral component of membrane [GO:0016021]; transmembrane signaling receptor activity [GO:0004888]; signal transduction [GO:0007165]	GO:0004888; GO:0007165; GO:0016021	GO:0004888~transmembrane signaling receptor activity	GO:0007165~signal transduction	GO:0016021~integral component of membrane
g14223.t1	202	tr|A0A0A2W171|A0A0A2W171_BEABA	3582	30.4	207	100	5.78	116	8	1	202	4	187	7.8e-11	Exoglucanase B	BBAD15_g452	Beauveria bassiana D1-5	NA	NA	NA	NA	NA	NA
g14230.t1	412	tr|A0A0C3C3D0|A0A0C3C3D0_9PEZI	274	64.9	271	65.78	98.91	95	0	142	412	4	274	1.6e-103	LigB domain-containing protein	OIDMADRAFT_35727	Oidiodendron maius Zn	NA	ferrous iron binding [GO:0008198]; oxidoreductase activity, acting on single donors with incorporation of molecular oxygen [GO:0016701]; zinc ion binding [GO:0008270]; cellular aromatic compound metabolic process [GO:0006725]	GO:0006725; GO:0008198; GO:0008270; GO:0016701	GO:0008198~ferrous iron binding;GO:0008270~zinc ion binding;GO:0016701~oxidoreductase activity, acting on single donors with incorporation of molecular oxygen	GO:0006725~cellular aromatic compound metabolic process	NA
g14231.t1	106	tr|A0A0G4PPJ2|A0A0G4PPJ2_PENCA	440	72.4	76	71.7	17.27	21	0	26	101	26	101	2.5e-24	Zinc finger, CCHC-type	PCAMFM013_S025g000186	Penicillium camemberti FM 013	NA	nucleic acid binding [GO:0003676]; zinc ion binding [GO:0008270]	GO:0003676; GO:0008270	GO:0003676~nucleic acid binding;GO:0008270~zinc ion binding	NA	NA
g14242.t1	192	tr|A0A0U5GH68|A0A0U5GH68_9EURO	265	68.5	197	100	74.34	48	2	1	192	78	265	1.7e-60	Uncharacterized protein	ASPCAL14873	Aspergillus calidoustus	NA	NA	NA	NA	NA	NA
g14245.t1	313	tr|A0A1L9PU02|A0A1L9PU02_ASPVE	326	55.7	345	100	100	100	7	1	312	1	325	1.1e-88	BZIP domain-containing protein	ASPVEDRAFT_86384	Aspergillus versicolor CBS 583.65	NA	DNA-binding transcription factor activity [GO:0003700]	GO:0003700	GO:0003700~sequence-specific DNA binding transcription factor activity	NA	NA
g14248.t1	555	tr|A0A1Q5UBQ1|A0A1Q5UBQ1_9EURO	541	84.5	541	97.48	100	84	0	1	541	1	541	2.7e-271	HTH CENPB-type domain-containing protein	PENSUB_4720	Penicillium subrubescens	NA	nucleic acid binding [GO:0003676]	GO:0003676	GO:0003676~nucleic acid binding	NA	NA
g14250.t1	176	tr|A0A317W888|A0A317W888_9EURO	167	53.6	166	94.32	99.4	77	0	1	166	1	166	6.3e-49	Tautomerase_3 domain-containing protein	BO83DRAFT_414110	Aspergillus eucalypticola (strain CBS 122712 / IBT 29274)	NA	NA	NA	NA	NA	NA
g14269.t1	297	tr|A0A1S9DH84|A0A1S9DH84_ASPOZ	618	36	303	100	49.03	169	8	1	297	297	580	5.1e-35	Ankyrin repeat-containing domain-containing protein	OAory_01097140	Aspergillus oryzae (Yellow koji mold)	NA	NA	NA	NA	NA	NA
g14290.t1	783	tr|A0A0U5GP98|A0A0U5GP98_9EURO	1388	79.2	828	100	59.65	119	5	1	783	1	820	0	Putative Reverse transcriptase	ASPCAL14935	Aspergillus calidoustus	NA	nucleic acid binding [GO:0003676]; RNA-directed DNA polymerase activity [GO:0003964]; zinc ion binding [GO:0008270]	GO:0003676; GO:0003964; GO:0008270	GO:0003676~nucleic acid binding;GO:0003964~RNA-directed DNA polymerase activity;GO:0008270~zinc ion binding	NA	NA
g14296.t1	864	tr|V5G731|V5G731_BYSSN	864	99.8	864	100	100	2	0	1	864	1	864	0	ABC transporter domain-containing protein	PVAR5_9030	Byssochlamys spectabilis (strain No. 5 / NBRC 109023) (Paecilomyces variotii)	NA	ATP binding [GO:0005524]; ATPase activity [GO:0016887]	GO:0005524; GO:0016887	GO:0005524~ATP binding;GO:0016887~ATPase activity	NA	NA
g14300.t1	151	tr|A0A0U5G9K5|A0A0U5G9K5_9EURO	536	63.2	133	88.08	24.81	48	1	17	149	395	526	1.3e-39	Uncharacterized protein	ASPCAL10229	Aspergillus calidoustus	NA	NA	NA	NA	NA	NA
g14312.t1	274	tr|A0A0U5G9K5|A0A0U5G9K5_9EURO	536	53.5	275	100	51.31	52	5	1	202	1	272	1.5e-65	Uncharacterized protein	ASPCAL10229	Aspergillus calidoustus	NA	NA	NA	NA	NA	NA
g1432.t1	925	tr|A0A2G8MWJ8|A0A2G8MWJ8_9PSED	915	64.1	928	100	100	317	4	1	925	1	915	0	DNA polymerase I (EC 2.7.7.7)	polA CQW31_20110	Pseudomonas sp. 382	NA	3'-5' exonuclease activity [GO:0008408]; DNA binding [GO:0003677]; DNA-directed DNA polymerase activity [GO:0003887]; DNA repair [GO:0006281]; DNA-dependent DNA replication [GO:0006261]	GO:0003677; GO:0003887; GO:0006261; GO:0006281; GO:0008408	GO:0003677~DNA binding;GO:0003887~DNA-directed DNA polymerase activity;GO:0008408~3'-5' exonuclease activity	GO:0006261~DNA-dependent DNA replication;GO:0006281~DNA repair	NA
g14320.t1	346	tr|G7Y1M8|G7Y1M8_ASPKW	630	47.3	370	100	58.73	155	7	2	346	113	467	5.2e-79	Ankyrin repeat protein	AKAW_11199	Aspergillus kawachii (strain NBRC 4308) (White koji mold) (Aspergillus awamori var. kawachi)	NA	NA	NA	NA	NA	NA
g14324.t1	432	tr|A0A0U5GIT7|A0A0U5GIT7_9EURO	465	60.6	330	76.39	70.97	100	3	1	301	1	329	4.4e-104	Uncharacterized protein	ASPCAL15104	Aspergillus calidoustus	NA	NA	NA	NA	NA	NA
g14328.t1	480	tr|A0A0U4ZCZ9|A0A0U4ZCZ9_9EURO	615	83.9	341	71.04	55.45	55	0	140	480	32	372	1.5e-164	Uncharacterized protein	ASPCAL10872	Aspergillus calidoustus	NA	NA	NA	NA	NA	NA
g1435.t1	1262	tr|A0A2G8N6V1|A0A2G8N6V1_9PSED	733	37.7	732	58	99.86	450	5	526	1253	4	733	1.4e-134	Aldehyde oxidase	CQW31_01290	Pseudomonas sp. 382	NA	oxidoreductase activity [GO:0016491]	GO:0016491	GO:0016491~oxidoreductase activity	NA	NA
g1436.t1	406	tr|A0A2G8MTD2|A0A2G8MTD2_9PSED	427	39.2	383	94.33	89.7	214	2	22	403	54	418	2.3e-78	TRAP transporter large permease	CQW31_25030	Pseudomonas sp. 382	NA	integral component of membrane [GO:0016021]	GO:0016021	NA	NA	GO:0016021~integral component of membrane
g14366.t1	288	tr|A0A0U5GJ33|A0A0U5GJ33_9EURO	380	81.9	288	100	75.79	48	1	1	284	16	303	1.1e-130	Putative Reverse transcriptase	ASPCAL14973	Aspergillus calidoustus	NA	nucleic acid binding [GO:0003676]; RNA-directed DNA polymerase activity [GO:0003964]; RNA-DNA hybrid ribonuclease activity [GO:0004523]	GO:0003676; GO:0003964; GO:0004523	GO:0003676~nucleic acid binding;GO:0003964~RNA-directed DNA polymerase activity;GO:0004523~RNA-DNA hybrid ribonuclease activity	NA	NA
g14374.t1	360	tr|A0A167X4B2|A0A167X4B2_PENCH	507	72.5	356	98.89	70.22	94	1	1	356	59	410	9.3e-148	Ferric reductase transmembrane component	EN45_025530	Penicillium chrysogenum (Penicillium notatum)	NA	integral component of membrane [GO:0016021]; oxidoreductase activity [GO:0016491]	GO:0016021; GO:0016491	GO:0016491~oxidoreductase activity	NA	GO:0016021~integral component of membrane
g14378.t1	335	tr|A0A0U5G9K5|A0A0U5G9K5_9EURO	536	73.5	340	100	63.43	72	5	7	335	73	405	6e-133	Uncharacterized protein	ASPCAL10229	Aspergillus calidoustus	NA	NA	NA	NA	NA	NA
g1438.t1	577	tr|A0A163MCM5|A0A163MCM5_DIDRA	269	41.2	228	39.51	84.76	134	0	14	241	42	269	6.5e-42	Uncharacterized protein	ST47_g252	Didymella rabiei (Chickpea ascochyta blight fungus) (Mycosphaerella rabiei)	NA	DNA binding [GO:0003677]; regulation of transcription, DNA-templated [GO:0006355]	GO:0003677; GO:0006355	GO:0003677~DNA binding	GO:0006355~regulation of transcription, DNA-templated	NA
g14383.t1	543	tr|A0A0U5FRW6|A0A0U5FRW6_9EURO	539	79.1	536	98.71	99.44	109	3	8	543	7	539	6.1e-252	Putative Podospora anserina S mat genomic DNA chromosome 1, supercontig 6	ASPCAL00566	Aspergillus calidoustus	NA	FAD binding [GO:0071949]; oxidoreductase activity [GO:0016491]	GO:0016491; GO:0071949	GO:0016491~oxidoreductase activity;GO:0071949~FAD binding	NA	NA
g1439.t1	395	tr|A0A163MCL4|A0A163MCL4_DIDRA	389	58	381	96.46	97.94	159	1	13	392	7	387	2.1e-124	Uncharacterized protein	ST47_g251	Didymella rabiei (Chickpea ascochyta blight fungus) (Mycosphaerella rabiei)	NA	transferase activity, transferring acyl groups other than amino-acyl groups [GO:0016747]	GO:0016747	GO:0016747~transferase activity, transferring acyl groups other than amino-acyl groups	NA	NA
g144.t1	367	tr|A0A1B3FK90|A0A1B3FK90_9GAMM	317	63.7	317	86.38	100	115	0	50	366	1	317	2.2e-120	Proline iminopeptidase (PIP) (EC 3.4.11.5) (Prolyl aminopeptidase)	ATE40_006355	Serratia sp. YD25	NA	cytoplasm [GO:0005737]; aminopeptidase activity [GO:0004177]	GO:0004177; GO:0005737	GO:0004177~aminopeptidase activity	NA	GO:0005737~cytoplasm
g1440.t1	519	tr|A0A163MCJ8|A0A163MCJ8_DIDRA	415	53	362	69.75	87.23	168	2	153	514	46	405	1.8e-104	Uncharacterized protein	ST47_g250	Didymella rabiei (Chickpea ascochyta blight fungus) (Mycosphaerella rabiei)	NA	catalytic activity [GO:0003824]	GO:0003824	GO:0003824~catalytic activity	NA	NA
g14402.t1	362	tr|A0A0U5GJ83|A0A0U5GJ83_9EURO	449	68.9	296	81.77	65.92	92	0	1	296	106	401	4.2e-108	ANK_REP_REGION domain-containing protein	ASPCAL14938	Aspergillus calidoustus	NA	integral component of membrane [GO:0016021]	GO:0016021	NA	NA	GO:0016021~integral component of membrane
g14409.t1	265	tr|A0A2H3HXM1|A0A2H3HXM1_9EURO	532	85.9	270	100	50.75	20	1	12	263	3	272	9.3e-129	HTH CENPB-type domain-containing protein	PENO1_109680	Penicillium sp. 'occitanis'	NA	nucleic acid binding [GO:0003676]	GO:0003676	GO:0003676~nucleic acid binding	NA	NA
g14417.t1	200	tr|A0A1M3T054|A0A1M3T054_9EURO	659	60.6	188	94	28.53	73	1	1	187	450	637	2e-51	ANK_REP_REGION domain-containing protein	ASPFODRAFT_148212	Aspergillus luchuensis (strain CBS 106.47)	NA	NA	NA	NA	NA	NA
g14418.t1	563	tr|A0A167X2Y8|A0A167X2Y8_PENCH	1741	82.5	269	47.78	15.45	42	2	1	264	159	427	1.4e-118	Nephrocystin-3	EN45_025040	Penicillium chrysogenum (Penicillium notatum)	NA	kinesin complex [GO:0005871]; microtubule motor activity [GO:0003777]	GO:0003777; GO:0005871	GO:0003777~microtubule motor activity	NA	GO:0005871~kinesin complex
g14424.t1	365	tr|A0A0U5GJ33|A0A0U5GJ33_9EURO	380	86	365	100	96.05	51	0	1	365	16	380	4.6e-179	Putative Reverse transcriptase	ASPCAL14973	Aspergillus calidoustus	NA	nucleic acid binding [GO:0003676]; RNA-directed DNA polymerase activity [GO:0003964]; RNA-DNA hybrid ribonuclease activity [GO:0004523]	GO:0003676; GO:0003964; GO:0004523	GO:0003676~nucleic acid binding;GO:0003964~RNA-directed DNA polymerase activity;GO:0004523~RNA-DNA hybrid ribonuclease activity	NA	NA
g14428.t1	359	tr|A0A0U5GP98|A0A0U5GP98_9EURO	1388	77.3	278	77.44	20.03	34	2	9	262	448	720	9.7e-113	Putative Reverse transcriptase	ASPCAL14935	Aspergillus calidoustus	NA	nucleic acid binding [GO:0003676]; RNA-directed DNA polymerase activity [GO:0003964]; zinc ion binding [GO:0008270]	GO:0003676; GO:0003964; GO:0008270	GO:0003676~nucleic acid binding;GO:0003964~RNA-directed DNA polymerase activity;GO:0008270~zinc ion binding	NA	NA
g1444.t1	572	tr|A0A2G8MZ38|A0A2G8MZ38_9PSED	548	46.5	566	98.95	100	278	13	1	563	1	544	2.5e-118	Na+/H+ antiporter	CQW31_15745	Pseudomonas sp. 382	NA	integral component of membrane [GO:0016021]; plasma membrane [GO:0005886]; solute:proton antiporter activity [GO:0015299]; sodium ion transport [GO:0006814]	GO:0005886; GO:0006814; GO:0015299; GO:0016021	GO:0015299~solute:proton antiporter activity	GO:0006814~sodium ion transport	GO:0005886~plasma membrane;GO:0016021~integral component of membrane
g14444.t1	118	tr|A0A0U5GC45|A0A0U5GC45_9EURO	118	94.9	118	100	100	6	0	1	118	1	118	4.7e-56	Uncharacterized protein	ASPCAL12970	Aspergillus calidoustus	NA	NA	NA	NA	NA	NA
g14447.t1	389	tr|A0A0U5GJ83|A0A0U5GJ83_9EURO	449	69.9	386	99.23	85.97	113	1	6	388	6	391	2.8e-142	ANK_REP_REGION domain-containing protein	ASPCAL14938	Aspergillus calidoustus	NA	integral component of membrane [GO:0016021]	GO:0016021	NA	NA	GO:0016021~integral component of membrane
g1445.t1	1204	tr|A0A2G8N6V1|A0A2G8N6V1_9PSED	733	38.6	728	60.47	99.32	442	5	476	1201	9	733	3.6e-135	Aldehyde oxidase	CQW31_01290	Pseudomonas sp. 382	NA	oxidoreductase activity [GO:0016491]	GO:0016491	GO:0016491~oxidoreductase activity	NA	NA
g14455.t1	384	tr|A0A1U8QYN5|A0A1U8QYN5_EMENI	1571	49.5	386	100	24.57	174	7	1	379	1199	1570	2e-103	Uncharacterized protein	AN5092.2	Emericella nidulans (strain FGSC A4 / ATCC 38163 / CBS 112.46 / NRRL 194 / M139) (Aspergillus nidulans)	NA	ATP binding [GO:0005524]; nucleic acid binding [GO:0003676]	GO:0003676; GO:0005524	GO:0003676~nucleic acid binding;GO:0005524~ATP binding	NA	NA
g14457.t1	446	tr|A0A0U4ZQY8|A0A0U4ZQY8_9EURO	964	88.1	446	100	46.27	53	0	1	446	519	964	2.5e-235	Putative Phospholipase, patatin family protein	ASPCAL14862	Aspergillus calidoustus	NA	hydrolase activity [GO:0016787]; lipid catabolic process [GO:0016042]	GO:0016042; GO:0016787	GO:0016787~hydrolase activity	GO:0016042~lipid catabolic process	NA
g14458.t1	175	tr|A0A0U5GKG1|A0A0U5GKG1_9EURO	178	88	175	100	98.31	21	0	1	175	1	175	3.6e-81	Uncharacterized protein	ASPCAL14885	Aspergillus calidoustus	NA	NA	NA	NA	NA	NA
g14464.t1	361	tr|A0A167X422|A0A167X422_PENCH	805	95.6	362	100	44.97	15	1	1	361	444	805	2.1e-200	Uncharacterized protein	EN45_025440	Penicillium chrysogenum (Penicillium notatum)	NA	NA	NA	NA	NA	NA
g14467.t1	111	tr|A0A0U5GHF7|A0A0U5GHF7_9EURO	223	90.1	111	100	49.78	11	0	1	111	1	111	1e-52	Uncharacterized protein	ASPCAL15000	Aspergillus calidoustus	NA	NA	NA	NA	NA	NA
g14468.t1	157	tr|Q0C8P9|Q0C8P9_ASPTN	946	70.7	140	89.17	14.8	39	2	18	156	802	940	4.6e-43	Uncharacterized protein	ATEG_09935	Aspergillus terreus (strain NIH 2624 / FGSC A1156)	NA	NA	NA	NA	NA	NA
g14469.t1	191	tr|A0A0U5GM28|A0A0U5GM28_9EURO	207	81.1	190	99.48	91.79	36	0	1	190	1	190	2.8e-82	Uncharacterized protein	ASPCAL14996	Aspergillus calidoustus	NA	NA	NA	NA	NA	NA
g1447.t1	375	tr|A0A2G8N671|A0A2G8N671_9PSED	382	38.1	344	91.73	90.05	213	0	10	353	19	362	5.5e-58	Hemolysin D	CQW31_01040	Pseudomonas sp. 382	NA	integral component of membrane [GO:0016021]	GO:0016021	NA	NA	GO:0016021~integral component of membrane
g14471.t1	193	tr|A0A0U5GJ83|A0A0U5GJ83_9EURO	449	68.8	192	99.48	42.76	59	1	1	192	1	191	3.4e-64	ANK_REP_REGION domain-containing protein	ASPCAL14938	Aspergillus calidoustus	NA	integral component of membrane [GO:0016021]	GO:0016021	NA	NA	GO:0016021~integral component of membrane
g14475.t1	304	tr|A0A0U4Z986|A0A0U4Z986_9EURO	552	70.7	304	100	55.07	85	1	1	304	155	454	1.3e-121	FAD-binding FR-type domain-containing protein	ASPCAL07431	Aspergillus calidoustus	NA	integral component of membrane [GO:0016021]; oxidoreductase activity [GO:0016491]	GO:0016021; GO:0016491	GO:0016491~oxidoreductase activity	NA	GO:0016021~integral component of membrane
g14480.t1	221	tr|A0A0U5GJ83|A0A0U5GJ83_9EURO	449	67.6	219	99.1	48.78	68	1	6	221	6	224	3.8e-75	ANK_REP_REGION domain-containing protein	ASPCAL14938	Aspergillus calidoustus	NA	integral component of membrane [GO:0016021]	GO:0016021	NA	NA	GO:0016021~integral component of membrane
g14482.t1	207	tr|A0A0U5GLA9|A0A0U5GLA9_9EURO	180	82	122	58.94	67.78	22	0	36	157	3	124	8.5e-45	Uncharacterized protein	ASPCAL14865	Aspergillus calidoustus	NA	integral component of membrane [GO:0016021]	GO:0016021	NA	NA	GO:0016021~integral component of membrane
g14502.t1	269	tr|A0A0U5GH68|A0A0U5GH68_9EURO	265	63.5	271	100	100	79	4	3	269	4	258	3.5e-75	Uncharacterized protein	ASPCAL14873	Aspergillus calidoustus	NA	NA	NA	NA	NA	NA
g14504.t1	270	tr|A0A167X493|A0A167X493_PENCH	1384	76	304	100	21.97	39	1	1	270	229	532	3.4e-126	Uncharacterized protein	EN45_025500	Penicillium chrysogenum (Penicillium notatum)	NA	NA	NA	NA	NA	NA
g14508.t1	129	tr|A0A0U5GPG2|A0A0U5GPG2_9EURO	119	88.9	117	90.7	98.32	13	0	1	117	1	117	1.6e-54	Uncharacterized protein	ASPCAL14997	Aspergillus calidoustus	NA	NA	NA	NA	NA	NA
g14513.t1	323	tr|W3WGE5|W3WGE5_PESFW	925	99.4	171	52.94	18.49	1	0	1	171	1	171	1.4e-99	Uncharacterized protein	PFICI_15410	Pestalotiopsis fici (strain W106-1 / CGMCC3.15140)	NA	NA	NA	NA	NA	NA
g14514.t1	436	tr|A0A2G8MUS0|A0A2G8MUS0_9PSED	455	49.2	449	100	98.68	207	3	4	431	3	451	8.1e-114	IS3 family transposase	CQW31_23040	Pseudomonas sp. 382	NA	sequence-specific DNA binding [GO:0043565]; DNA integration [GO:0015074]; transposition [GO:0032196]	GO:0015074; GO:0032196; GO:0043565	GO:0043565~sequence-specific DNA binding	GO:0015074~DNA integration;GO:0032196~transposition	NA
g14515.t1	274	tr|A0A0U5GH68|A0A0U5GH68_9EURO	265	63.2	277	100	100	82	4	3	274	4	265	3.5e-78	Uncharacterized protein	ASPCAL14873	Aspergillus calidoustus	NA	NA	NA	NA	NA	NA
g14521.t1	325	tr|A0A0U5GHI3|A0A0U5GHI3_9EURO	468	78	305	93.85	65.17	50	2	38	325	1	305	1.8e-126	Uncharacterized protein	ASPCAL14999	Aspergillus calidoustus	NA	NA	NA	NA	NA	NA
g14522.t1	119	tr|A0A3F3PKW8|A0A3F3PKW8_9EURO	174	59.8	107	89.92	61.49	42	1	1	106	46	152	5.1e-26	Ankyrin repeat-containing domain protein	BDQ94DRAFT_153748	Aspergillus welwitschiae	NA	NA	NA	NA	NA	NA
g14527.t1	343	tr|A1CF16|A1CF16_ASPCL	516	56.4	291	84.84	56.4	74	6	1	239	118	407	1.9e-73	Uncharacterized protein	ACLA_091630	Aspergillus clavatus (strain ATCC 1007 / CBS 513.65 / DSM 816 / NCTC 3887 / NRRL 1)	NA	NA	NA	NA	NA	NA
g14531.t1	260	tr|A0A0U5GJ83|A0A0U5GJ83_9EURO	449	68.3	199	76.54	44.32	60	1	64	259	6	204	9e-68	ANK_REP_REGION domain-containing protein	ASPCAL14938	Aspergillus calidoustus	NA	integral component of membrane [GO:0016021]	GO:0016021	NA	NA	GO:0016021~integral component of membrane
g14536.t1	104	tr|A0A0U5GKG1|A0A0U5GKG1_9EURO	178	86.9	99	95.19	55.62	13	0	1	99	1	99	2e-42	Uncharacterized protein	ASPCAL14885	Aspergillus calidoustus	NA	NA	NA	NA	NA	NA
g14538.t1	191	tr|A0A0U5GM28|A0A0U5GM28_9EURO	207	81.1	190	99.48	91.79	36	0	1	190	1	190	8.9e-81	Uncharacterized protein	ASPCAL14996	Aspergillus calidoustus	NA	NA	NA	NA	NA	NA
g14541.t1	404	tr|A0A0U4ZCZ9|A0A0U4ZCZ9_9EURO	615	88.6	404	100	65.69	46	0	1	404	3	406	4.2e-205	Uncharacterized protein	ASPCAL10872	Aspergillus calidoustus	NA	NA	NA	NA	NA	NA
g14543.t1	417	tr|A0A2L0UB59|A0A2L0UB59_9MICC	552	59.4	254	60.91	46.01	102	1	23	275	295	548	6.4e-76	ABC transporter ATP-binding protein	CVO76_01385	Arthrobacter agilis	NA	ATP binding [GO:0005524]; ATPase activity [GO:0016887]; peptide transport [GO:0015833]	GO:0005524; GO:0015833; GO:0016887	GO:0005524~ATP binding;GO:0016887~ATPase activity	GO:0015833~peptide transport	NA
g14546.t1	294	tr|A0A0U5GIT8|A0A0U5GIT8_9EURO	309	82.2	298	100	96.44	47	4	1	294	14	309	2.4e-133	PHD domain-containing protein	ASPCAL14863	Aspergillus calidoustus	NA	metal ion binding [GO:0046872]	GO:0046872	GO:0046872~metal ion binding	NA	NA
g14553.t1	98	tr|A0A0U5GH68|A0A0U5GH68_9EURO	265	67	97	98.98	36.6	22	2	2	97	93	180	2.5e-23	Uncharacterized protein	ASPCAL14873	Aspergillus calidoustus	NA	NA	NA	NA	NA	NA
g14554.t1	342	tr|A0A1B8AA28|A0A1B8AA28_FUSPO	840	31	332	97.08	39.52	185	9	12	341	364	653	1.8e-31	ANK_REP_REGION domain-containing protein	FPOA_12148	Fusarium poae	NA	NA	NA	NA	NA	NA
g14555.t1	230	tr|A0A0U5G9K5|A0A0U5G9K5_9EURO	536	69.9	226	98.26	42.16	61	3	1	220	92	316	4.8e-81	Uncharacterized protein	ASPCAL10229	Aspergillus calidoustus	NA	NA	NA	NA	NA	NA
g14557.t1	93	tr|A0A0U5GLA9|A0A0U5GLA9_9EURO	180	77.8	72	77.42	40	16	0	22	93	3	74	1.6e-22	Uncharacterized protein	ASPCAL14865	Aspergillus calidoustus	NA	integral component of membrane [GO:0016021]	GO:0016021	NA	NA	GO:0016021~integral component of membrane
g14559.t1	365	tr|A0A2G8N4H7|A0A2G8N4H7_9PSED	3806	48	344	94.25	9.04	171	3	3	338	850	1193	9.6e-84	Non-ribosomal peptide synthetase	CQW31_05830	Pseudomonas sp. 382	NA	hydrolase activity, acting on ester bonds [GO:0016788]; phosphopantetheine binding [GO:0031177]; biosynthetic process [GO:0009058]	GO:0009058; GO:0016788; GO:0031177	GO:0016788~hydrolase activity, acting on ester bonds;GO:0031177~phosphopantetheine binding	GO:0009058~biosynthetic process	NA
g14560.t1	404	tr|A0A1Y1X8Q3|A0A1Y1X8Q3_9FUNG	4507	40.9	408	100	9.05	228	6	5	400	4072	4478	4.9e-73	Acetyl-CoA synthetase-like protein (Fragment)	K493DRAFT_307892	Basidiobolus meristosporus CBS 931.73	NA	catalytic activity [GO:0003824]; phosphopantetheine binding [GO:0031177]	GO:0003824; GO:0031177	GO:0003824~catalytic activity;GO:0031177~phosphopantetheine binding	NA	NA
g14562.t1	121	tr|A0A397GBP2|A0A397GBP2_9EURO	735	67.4	92	76.03	12.52	28	1	26	115	113	204	3.6e-27	Uncharacterized protein	CDV56_100313	Aspergillus thermomutatus	NA	NA	NA	NA	NA	NA
g14565.t1	333	tr|A0A1Y2BVY2|A0A1Y2BVY2_9FUNG	334	46	337	100	100	166	8	1	330	3	330	1.9e-70	UDP-glucose 4-epimerase	BCR33DRAFT_720476	Rhizoclosmatium globosum	NA	coenzyme binding [GO:0050662]; UDP-glucose 4-epimerase activity [GO:0003978]; galactose metabolic process [GO:0006012]	GO:0003978; GO:0006012; GO:0050662	GO:0003978~UDP-glucose 4-epimerase activity;GO:0050662~coenzyme binding	GO:0006012~galactose metabolic process	NA
g14566.t1	389	tr|A0A2L0UFM6|A0A2L0UFM6_9MICC	553	42.8	388	99.74	70.16	205	4	19	389	18	405	1e-75	Oxidoreductase	CVO76_10560	Arthrobacter agilis	NA	integral component of membrane [GO:0016021]; oxidoreductase activity [GO:0016491]; nitrate assimilation [GO:0042128]	GO:0016021; GO:0016491; GO:0042128	GO:0016491~oxidoreductase activity	GO:0042128~nitrate assimilation	GO:0016021~integral component of membrane
g14572.t1	377	tr|A0A1B3F9V1|A0A1B3F9V1_9GAMM	475	65.8	225	59.68	47.37	74	3	22	244	251	474	2e-76	Alkaline phosphatase	ATE40_004345	Serratia sp. YD25	NA	phosphatase activity [GO:0016791]	GO:0016791	GO:0016791~phosphatase activity	NA	NA
g14576.t1	200	tr|A1CF16|A1CF16_ASPCL	516	78.4	218	100	42.25	28	2	1	200	1	217	6.9e-92	Uncharacterized protein	ACLA_091630	Aspergillus clavatus (strain ATCC 1007 / CBS 513.65 / DSM 816 / NCTC 3887 / NRRL 1)	NA	NA	NA	NA	NA	NA
g14578.t1	277	tr|A0A0U5GH68|A0A0U5GH68_9EURO	265	61.2	276	99.64	100	92	3	3	277	4	265	1.1e-76	Uncharacterized protein	ASPCAL14873	Aspergillus calidoustus	NA	NA	NA	NA	NA	NA
g14590.t1	337	tr|A0A2L0UIG9|A0A2L0UIG9_9MICC	716	56.8	280	83.09	39.11	114	2	57	329	427	706	1.7e-74	Uncharacterized protein	CVO76_16290	Arthrobacter agilis	NA	integral component of membrane [GO:0016021]	GO:0016021	NA	NA	GO:0016021~integral component of membrane
g14594.t1	342	tr|W3WGE5|W3WGE5_PESFW	925	100	342	100	36.97	0	0	1	342	529	870	4.6e-205	Uncharacterized protein	PFICI_15410	Pestalotiopsis fici (strain W106-1 / CGMCC3.15140)	NA	NA	NA	NA	NA	NA
g14595.t1	297	tr|A0A0U5G9K5|A0A0U5G9K5_9EURO	536	72.4	301	100	56.16	78	2	1	297	1	300	2.2e-118	Uncharacterized protein	ASPCAL10229	Aspergillus calidoustus	NA	NA	NA	NA	NA	NA
g14596.t1	351	tr|A0A086TLZ4|A0A086TLZ4_9FUNG	5427	44	350	99.72	6.45	179	6	4	351	2377	2711	1.1e-71	Uncharacterized protein	MVEG_11009	Mortierella verticillata NRRL 6337	NA	hydrolase activity, acting on ester bonds [GO:0016788]; phosphopantetheine binding [GO:0031177]; biosynthetic process [GO:0009058]	GO:0009058; GO:0016788; GO:0031177	GO:0016788~hydrolase activity, acting on ester bonds;GO:0031177~phosphopantetheine binding	GO:0009058~biosynthetic process	NA
g14607.t1	307	tr|F4PF11|F4PF11_BATDJ	1450	56.7	307	100	21.17	132	1	1	307	1145	1450	3.2e-96	Elp3 domain-containing protein	BATDEDRAFT_28746	Batrachochytrium dendrobatidis (strain JAM81 / FGSC 10211) (Frog chytrid fungus)	NA	integral component of membrane [GO:0016021]; molybdopterin synthase complex [GO:0019008]; 4 iron, 4 sulfur cluster binding [GO:0051539]; formate dehydrogenase (NAD+) activity [GO:0008863]; molybdenum ion binding [GO:0030151]; molybdopterin cofactor binding [GO:0043546]; sulfurtransferase activity [GO:0016783]; Mo-molybdopterin cofactor biosynthetic process [GO:0006777]; transmembrane transport [G…	GO:0006777; GO:0008863; GO:0016021; GO:0016783; GO:0019008; GO:0030151; GO:0043546; GO:0051539; GO:0055085	GO:0008863~formate dehydrogenase (NAD+) activity;GO:0016783~sulfurtransferase activity;GO:0030151~molybdenum ion binding;GO:0043546~molybdopterin cofactor binding;GO:0051539~4 iron, 4 sulfur cluster binding	GO:0006777~Mo-molybdopterin cofactor biosynthetic process;GO:0055085~transmembrane transport	GO:0016021~integral component of membrane;GO:0019008~molybdopterin synthase complex
g14611.t1	170	tr|A0A0U5GM28|A0A0U5GM28_9EURO	207	80.5	169	99.41	81.64	33	0	1	169	1	169	5.7e-71	Uncharacterized protein	ASPCAL14996	Aspergillus calidoustus	NA	NA	NA	NA	NA	NA
g14616.t1	265	tr|A0A317AGF7|A0A317AGF7_9PLEO	260	100	260	98.11	100	0	0	6	265	1	260	4.7e-149	Uncharacterized protein	PtrARCrB10_12066	Pyrenophora tritici-repentis	NA	integral component of membrane [GO:0016021]; thylakoid [GO:0009579]; chlorophyll binding [GO:0016168]; photosynthesis, light harvesting [GO:0009765]; protein-chromophore linkage [GO:0018298]	GO:0009579; GO:0009765; GO:0016021; GO:0016168; GO:0018298	GO:0016168~chlorophyll binding	GO:0009765~photosynthesis, light harvesting;GO:0018298~protein-chromophore linkage	GO:0009579~thylakoid;GO:0016021~integral component of membrane
g14622.t1	224	tr|A0A1V6R0I4|A0A1V6R0I4_9EURO	400	44.4	216	96.43	54	117	3	8	223	187	399	8.1e-41	ANK_REP_REGION domain-containing protein	PENSOL_c023G03757	Penicillium solitum	NA	NA	NA	NA	NA	NA
g14624.t1	111	tr|A0A3F3PKW8|A0A3F3PKW8_9EURO	174	58.6	99	89.19	56.9	40	1	1	98	54	152	2.7e-21	Ankyrin repeat-containing domain protein	BDQ94DRAFT_153748	Aspergillus welwitschiae	NA	NA	NA	NA	NA	NA
g14642.t1	193	tr|A0A0U5GH68|A0A0U5GH68_9EURO	265	56	193	100	72.83	66	5	3	192	4	180	2.8e-42	Uncharacterized protein	ASPCAL14873	Aspergillus calidoustus	NA	NA	NA	NA	NA	NA
g14643.t1	169	tr|A0A2G8MSY2|A0A2G8MSY2_9PSED	210	48.4	159	94.08	75.71	82	0	1	159	51	209	3.7e-38	IS3 family transposase (Fragment)	CQW31_25020 CQW31_25605 CQW31_26995	Pseudomonas sp. 382	NA	nucleic acid binding [GO:0003676]; DNA integration [GO:0015074]; transposition [GO:0032196]	GO:0003676; GO:0015074; GO:0032196	GO:0003676~nucleic acid binding	GO:0015074~DNA integration;GO:0032196~transposition	NA
g14646.t1	217	tr|A0A2L0UGQ3|A0A2L0UGQ3_9MICC	541	46.5	185	85.25	34.2	99	0	15	199	335	519	5.2e-45	Choline transporter	CVO76_12775	Arthrobacter agilis	NA	integral component of membrane [GO:0016021]; plasma membrane [GO:0005886]; transmembrane transporter activity [GO:0022857]; nitrogen compound transport [GO:0071705]	GO:0005886; GO:0016021; GO:0022857; GO:0071705	GO:0022857~transmembrane transporter activity	GO:0071705~nitrogen compound transport	GO:0005886~plasma membrane;GO:0016021~integral component of membrane
g14648.t1	298	tr|A0A1B3FB40|A0A1B3FB40_9GAMM	434	37.3	300	100	69.12	174	4	1	298	56	343	1.4e-48	Metabolite-proton symporter	ATE40_007015	Serratia sp. YD25	NA	integral component of membrane [GO:0016021]; transmembrane transporter activity [GO:0022857]	GO:0016021; GO:0022857	GO:0022857~transmembrane transporter activity	NA	GO:0016021~integral component of membrane
g14654.t1	223	tr|W3WG40|W3WG40_PESFW	721	94.2	223	100	30.93	13	0	1	223	499	721	2.2e-115	Dimer_Tnp_hAT domain-containing protein	PFICI_15412	Pestalotiopsis fici (strain W106-1 / CGMCC3.15140)	NA	protein dimerization activity [GO:0046983]	GO:0046983	GO:0046983~protein dimerization activity	NA	NA
g14666.t1	231	tr|A0A0U5GHI3|A0A0U5GHI3_9EURO	468	78.3	212	91.77	45.3	46	0	16	227	120	331	6.1e-92	Uncharacterized protein	ASPCAL14999	Aspergillus calidoustus	NA	NA	NA	NA	NA	NA
g14668.t1	250	tr|A0A0U5GH68|A0A0U5GH68_9EURO	265	64.8	250	100	94.34	73	3	1	249	29	264	1.9e-75	Uncharacterized protein	ASPCAL14873	Aspergillus calidoustus	NA	NA	NA	NA	NA	NA
g14672.t1	199	tr|A1CF15|A1CF15_ASPCL	627	85.9	199	100	31.74	28	0	1	199	90	288	1.6e-93	Phospholipase, patatin family protein	ACLA_091620	Aspergillus clavatus (strain ATCC 1007 / CBS 513.65 / DSM 816 / NCTC 3887 / NRRL 1)	NA	hydrolase activity [GO:0016787]; lipid catabolic process [GO:0016042]	GO:0016042; GO:0016787	GO:0016787~hydrolase activity	GO:0016042~lipid catabolic process	NA
g14677.t1	279	tr|A0A2G8N4H7|A0A2G8N4H7_9PSED	3806	52	271	97.13	7.12	125	3	4	270	822	1091	3e-69	Non-ribosomal peptide synthetase	CQW31_05830	Pseudomonas sp. 382	NA	hydrolase activity, acting on ester bonds [GO:0016788]; phosphopantetheine binding [GO:0031177]; biosynthetic process [GO:0009058]	GO:0009058; GO:0016788; GO:0031177	GO:0016788~hydrolase activity, acting on ester bonds;GO:0031177~phosphopantetheine binding	GO:0009058~biosynthetic process	NA
g14683.t1	164	tr|A0A0U5CBY3|A0A0U5CBY3_9EURO	275	61.5	91	55.49	33.09	35	0	72	162	185	275	1e-21	Uncharacterized protein	ASPCAL10231	Aspergillus calidoustus	NA	NA	NA	NA	NA	NA
g14692.t1	163	tr|A0A1Y2E2G9|A0A1Y2E2G9_9FUNG	375	49.7	151	92.64	40.27	59	3	1	134	223	373	1.8e-29	Ribos_L4_asso_C domain-containing protein	LY90DRAFT_223999	Neocallimastix californiae	NA	ribosome [GO:0005840]; structural constituent of ribosome [GO:0003735]; translation [GO:0006412]	GO:0003735; GO:0005840; GO:0006412	GO:0003735~structural constituent of ribosome	GO:0006412~translation	GO:0005840~ribosome
g14694.t1	268	tr|A0A2L0UJ18|A0A2L0UJ18_9MICC	1159	41.7	271	100	23.38	153	4	2	267	133	403	2.1e-51	DNA polymerase III subunit alpha (EC 2.7.7.7)	CVO76_04695	Arthrobacter agilis	NA	cytoplasm [GO:0005737]; 3'-5' exonuclease activity [GO:0008408]; DNA-directed DNA polymerase activity [GO:0003887]; nucleic acid binding [GO:0003676]; DNA replication [GO:0006260]	GO:0003676; GO:0003887; GO:0005737; GO:0006260; GO:0008408	GO:0003676~nucleic acid binding;GO:0003887~DNA-directed DNA polymerase activity;GO:0008408~3'-5' exonuclease activity	GO:0006260~DNA replication	GO:0005737~cytoplasm
g14695.t1	199	tr|A0A2N0QLC3|A0A2N0QLC3_9GLOM	308	57.6	205	100	66.56	81	2	1	199	67	271	1.9e-57	SSF-domain-containing protein	RhiirA1_482827	Rhizophagus irregularis	NA	integral component of membrane [GO:0016021]; proline:sodium symporter activity [GO:0005298]; sodium ion binding [GO:0031402]; proline transport [GO:0015824]	GO:0005298; GO:0015824; GO:0016021; GO:0031402	GO:0005298~proline:sodium symporter activity;GO:0031402~sodium ion binding	GO:0015824~proline transport	GO:0016021~integral component of membrane
g14703.t1	207	tr|A0A1Y1Y1W7|A0A1Y1Y1W7_9FUNG	431	50.7	211	100	48.96	89	4	11	207	222	431	2.9e-53	Calreticulin	K493DRAFT_316905	Basidiobolus meristosporus CBS 931.73	NA	endoplasmic reticulum [GO:0005783]; calcium ion binding [GO:0005509]; unfolded protein binding [GO:0051082]; protein folding [GO:0006457]	GO:0005509; GO:0005783; GO:0006457; GO:0051082	GO:0005509~calcium ion binding;GO:0051082~unfolded protein binding	GO:0006457~protein folding	GO:0005783~endoplasmic reticulum
g14708.t1	241	tr|A0A2G5BIW8|A0A2G5BIW8_COERN	590	47.5	181	75.1	30.68	93	2	55	233	404	584	2.2e-36	L-serine ammonia-lyase	COEREDRAFT_38267	Coemansia reversa (strain ATCC 12441 / NRRL 1564)	NA	4 iron, 4 sulfur cluster binding [GO:0051539]; L-serine ammonia-lyase activity [GO:0003941]; gluconeogenesis [GO:0006094]	GO:0003941; GO:0006094; GO:0051539	GO:0003941~L-serine ammonia-lyase activity;GO:0051539~4 iron, 4 sulfur cluster binding	GO:0006094~gluconeogenesis	NA
g14709.t1	139	tr|Q0C8P9|Q0C8P9_ASPTN	946	70.7	140	100	14.8	39	2	1	139	802	940	4.1e-43	Uncharacterized protein	ATEG_09935	Aspergillus terreus (strain NIH 2624 / FGSC A1156)	NA	NA	NA	NA	NA	NA
g14712.t1	172	tr|A0A1V2LAV6|A0A1V2LAV6_CYBFA	1829	46.8	141	81.98	7.71	73	1	2	142	1091	1229	1e-27	Urea amidolyase	BON22_1698	Cyberlindnera fabianii (Yeast) (Hansenula fabianii)	NA	ATP binding [GO:0005524]; ligase activity [GO:0016874]; lyase activity [GO:0016829]; metal ion binding [GO:0046872]	GO:0005524; GO:0016829; GO:0016874; GO:0046872	GO:0005524~ATP binding;GO:0016829~lyase activity;GO:0016874~ligase activity;GO:0046872~metal ion binding	NA	NA
g14713.t1	259	tr|A0A2G8MVV5|A0A2G8MVV5_9PSED	1006	32	281	100	27.93	143	10	14	258	418	686	3.2e-25	FAD-binding PCMH-type domain-containing protein	CQW31_21665	Pseudomonas sp. 382	NA	FAD binding [GO:0071949]; iron-sulfur cluster binding [GO:0051536]; oxidoreductase activity [GO:0016491]	GO:0016491; GO:0051536; GO:0071949	GO:0016491~oxidoreductase activity;GO:0051536~iron-sulfur cluster binding;GO:0071949~FAD binding	NA	NA
g14716.t1	162	tr|A0A2L0UIX0|A0A2L0UIX0_9MICC	425	56.2	160	98.77	37.65	70	0	1	160	265	424	1.4e-42	MFS transporter	CVO76_02545	Arthrobacter agilis	NA	integral component of membrane [GO:0016021]	GO:0016021	NA	NA	GO:0016021~integral component of membrane
g14719.t1	206	tr|A0A2G8N3B3|A0A2G8N3B3_9PSED	481	47.1	206	100	42.83	109	0	1	206	187	392	8.2e-48	Aspartyl/glutamyl-tRNA(Asn/Gln) amidotransferase subunit B (Asp/Glu-ADT subunit B) (EC 6.3.5.-)	gatB CQW31_08420	Pseudomonas sp. 382	NA	ATP binding [GO:0005524]; glutaminyl-tRNA synthase (glutamine-hydrolyzing) activity [GO:0050567]; transferase activity [GO:0016740]; translation [GO:0006412]	GO:0005524; GO:0006412; GO:0016740; GO:0050567	GO:0005524~ATP binding;GO:0016740~transferase activity;GO:0050567~glutaminyl-tRNA synthase (glutamine-hydrolyzing) activity	GO:0006412~translation	NA
g14720.t1	219	tr|A0A2L0UJF2|A0A2L0UJF2_9MICC	268	58.8	199	90.87	74.25	80	1	21	219	69	265	9.3e-58	Fe(3+)-dicitrate ABC transporter ATP-binding protein	fecE CVO76_10120	Arthrobacter agilis	NA	ATP binding [GO:0005524]; ATPase activity [GO:0016887]	GO:0005524; GO:0016887	GO:0005524~ATP binding;GO:0016887~ATPase activity	NA	NA
g14722.t1	194	tr|A0A1Y1Y1W7|A0A1Y1Y1W7_9FUNG	431	53.6	183	94.33	42.46	81	2	1	180	226	407	5.2e-52	Calreticulin	K493DRAFT_316905	Basidiobolus meristosporus CBS 931.73	NA	endoplasmic reticulum [GO:0005783]; calcium ion binding [GO:0005509]; unfolded protein binding [GO:0051082]; protein folding [GO:0006457]	GO:0005509; GO:0005783; GO:0006457; GO:0051082	GO:0005509~calcium ion binding;GO:0051082~unfolded protein binding	GO:0006457~protein folding	GO:0005783~endoplasmic reticulum
g14725.t1	212	tr|A0A2G8N4F6|A0A2G8N4F6_9PSED	5803	46.1	232	100	4	96	5	7	211	726	955	7.4e-44	Non-ribosomal peptide synthetase	CQW31_05820	Pseudomonas sp. 382	NA	catalytic activity [GO:0003824]; phosphopantetheine binding [GO:0031177]	GO:0003824; GO:0031177	GO:0003824~catalytic activity;GO:0031177~phosphopantetheine binding	NA	NA
g14727.t1	230	tr|W3WGE5|W3WGE5_PESFW	925	100	230	100	24.86	0	0	1	230	259	488	2.7e-132	Uncharacterized protein	PFICI_15410	Pestalotiopsis fici (strain W106-1 / CGMCC3.15140)	NA	NA	NA	NA	NA	NA
g14728.t1	186	tr|A0A2L0UE46|A0A2L0UE46_9MICC	592	49.7	181	97.31	30.57	91	0	1	181	99	279	3.8e-44	Glutathione ABC transporter ATP-binding protein	CVO76_07470	Arthrobacter agilis	NA	ATP binding [GO:0005524]; ATPase activity [GO:0016887]; peptide transport [GO:0015833]	GO:0005524; GO:0015833; GO:0016887	GO:0005524~ATP binding;GO:0016887~ATPase activity	GO:0015833~peptide transport	NA
g14732.t1	150	tr|A0A1Y1XAS8|A0A1Y1XAS8_9FUNG	267	60	140	93.33	52.43	56	0	2	141	87	226	1.6e-40	Serine O-acetyltransferase	BCR32DRAFT_202389	Anaeromyces robustus	NA	cytoplasm [GO:0005737]; integral component of membrane [GO:0016021]; serine O-acetyltransferase activity [GO:0009001]; cysteine biosynthetic process from serine [GO:0006535]	GO:0005737; GO:0006535; GO:0009001; GO:0016021	GO:0009001~serine O-acetyltransferase activity	GO:0006535~cysteine biosynthetic process from serine	GO:0005737~cytoplasm;GO:0016021~integral component of membrane
g14734.t1	158	tr|W3WGE5|W3WGE5_PESFW	925	71.1	194	100	20.97	20	4	1	158	520	713	1.8e-66	Uncharacterized protein	PFICI_15410	Pestalotiopsis fici (strain W106-1 / CGMCC3.15140)	NA	NA	NA	NA	NA	NA
g14736.t1	187	tr|A0A1X2HGW6|A0A1X2HGW6_SYNRA	143	51.6	159	85.03	100	57	4	8	164	1	141	6.7e-33	Plectin/S10 domain-domain-containing protein	BCR43DRAFT_437925	Syncephalastrum racemosum (Filamentous fungus)	NA	NA	NA	NA	NA	NA
g14739.t1	117	tr|A0A075AS75|A0A075AS75_9FUNG	371	55.4	74	63.25	19.95	32	1	3	75	286	359	1.6e-11	60S ribosomal protein L4-A	O9G_002874	Rozella allomycis (strain CSF55)	NA	ribosome [GO:0005840]; structural constituent of ribosome [GO:0003735]; translation [GO:0006412]	GO:0003735; GO:0005840; GO:0006412	GO:0003735~structural constituent of ribosome	GO:0006412~translation	GO:0005840~ribosome
g14740.t1	248	tr|A0A2L0UJI6|A0A2L0UJI6_9MICC	683	47	251	100	36.75	125	3	2	245	423	672	1.1e-54	DNA helicase (EC 3.6.4.12)	CVO76_13070	Arthrobacter agilis	NA	ATP binding [GO:0005524]; DNA binding [GO:0003677]; DNA helicase activity [GO:0003678]; cellular metabolic process [GO:0044237]	GO:0003677; GO:0003678; GO:0005524; GO:0044237	GO:0003677~DNA binding;GO:0003678~DNA helicase activity;GO:0005524~ATP binding	GO:0044237~cellular metabolic process	NA
g14742.t1	160	tr|A0A0L0SNZ3|A0A0L0SNZ3_ALLMA	281	70.2	161	100	57.3	47	1	1	160	121	281	2.5e-60	60S ribosomal protein L7	AMAG_09275	Allomyces macrogynus (strain ATCC 38327) (Allomyces javanicus var. macrogynus)	NA	cytosolic large ribosomal subunit [GO:0022625]; structural constituent of ribosome [GO:0003735]; maturation of LSU-rRNA from tricistronic rRNA transcript (SSU-rRNA, 5.8S rRNA, LSU-rRNA) [GO:0000463]	GO:0000463; GO:0003735; GO:0022625	GO:0003735~structural constituent of ribosome	GO:0000463~maturation of LSU-rRNA from tricistronic rRNA transcript (SSU-rRNA, 5.8S rRNA, LSU-rRNA)	GO:0022625~cytosolic large ribosomal subunit
g14743.t1	196	tr|A0A2L0UI82|A0A2L0UI82_9MICC	106	64.8	108	55.1	100	35	1	88	195	1	105	7.8e-32	Antibiotic biosynthesis monooxygenase	CVO76_15850	Arthrobacter agilis	NA	monooxygenase activity [GO:0004497]	GO:0004497	GO:0004497~monooxygenase activity	NA	NA
g14744.t1	247	tr|W3WG31|W3WG31_PESFW	292	99.5	197	79.76	67.47	1	0	51	247	1	197	2e-109	Helicase ATP-binding domain-containing protein	PFICI_15411	Pestalotiopsis fici (strain W106-1 / CGMCC3.15140)	NA	integral component of membrane [GO:0016021]; ATP binding [GO:0005524]; nucleic acid binding [GO:0003676]	GO:0003676; GO:0005524; GO:0016021	GO:0003676~nucleic acid binding;GO:0005524~ATP binding	NA	GO:0016021~integral component of membrane
g14745.t1	198	tr|W3WG31|W3WG31_PESFW	292	81.9	171	86.36	58.56	8	1	51	198	1	171	5.6e-70	Helicase ATP-binding domain-containing protein	PFICI_15411	Pestalotiopsis fici (strain W106-1 / CGMCC3.15140)	NA	integral component of membrane [GO:0016021]; ATP binding [GO:0005524]; nucleic acid binding [GO:0003676]	GO:0003676; GO:0005524; GO:0016021	GO:0003676~nucleic acid binding;GO:0005524~ATP binding	NA	GO:0016021~integral component of membrane
g14753.t1	150	tr|A0A2Z6RJ38|A0A2Z6RJ38_9GLOM	150	84	150	100	100	24	0	1	150	1	150	9.8e-67	Uncharacterized protein	RclHR1_04510006	Rhizophagus clarus	NA	ribosome [GO:0005840]; structural constituent of ribosome [GO:0003735]; translation [GO:0006412]	GO:0003735; GO:0005840; GO:0006412	GO:0003735~structural constituent of ribosome	GO:0006412~translation	GO:0005840~ribosome
g14757.t1	245	tr|A0A2G8MVP5|A0A2G8MVP5_9PSED	432	33.1	242	98.78	56.02	159	2	1	242	194	432	2.8e-26	MFS transporter	CQW31_20785	Pseudomonas sp. 382	NA	integral component of membrane [GO:0016021]; transmembrane transporter activity [GO:0022857]	GO:0016021; GO:0022857	GO:0022857~transmembrane transporter activity	NA	GO:0016021~integral component of membrane
g14767.t1	217	tr|A0A2L0UCE6|A0A2L0UCE6_9MICC	292	74.6	118	54.38	40.41	29	1	101	217	6	123	1e-40	Cation acetate symporter (Fragment)	CVO76_04015	Arthrobacter agilis	NA	integral component of membrane [GO:0016021]; transmembrane transporter activity [GO:0022857]	GO:0016021; GO:0022857	GO:0022857~transmembrane transporter activity	NA	GO:0016021~integral component of membrane
g14773.t1	192	tr|A0A2G8N6H3|A0A2G8N6H3_9PSED	274	30.5	187	97.4	68.25	126	3	1	185	84	268	3.5e-16	AraC family transcriptional regulator	CQW31_01645	Pseudomonas sp. 382	NA	DNA-binding transcription factor activity [GO:0003700]; sequence-specific DNA binding [GO:0043565]	GO:0003700; GO:0043565	GO:0003700~sequence-specific DNA binding transcription factor activity;GO:0043565~sequence-specific DNA binding	NA	NA
g14774.t1	205	tr|A0A1B3FB81|A0A1B3FB81_9GAMM	284	41	173	84.39	60.92	102	0	1	173	63	235	4.1e-31	Iron ABC transporter permease	ATE40_007255	Serratia sp. YD25	NA	ATP-binding cassette (ABC) transporter complex [GO:0043190]; integral component of plasma membrane [GO:0005887]; ATPase-coupled transmembrane transporter activity [GO:0042626]	GO:0005887; GO:0042626; GO:0043190	GO:0042626~ATPase activity, coupled to transmembrane movement of substances	NA	GO:0005887~integral component of plasma membrane;GO:0043190~ATP-binding cassette (ABC) transporter complex
g14775.t1	238	tr|A0A2G4T3I7|A0A2G4T3I7_9FUNG	748	48.8	129	54.2	17.25	66	0	110	238	340	468	9.8e-29	Glycoside hydrolase family 15 protein	RHIMIDRAFT_248722	Rhizopus microsporus ATCC 52813	NA	hydrolase activity [GO:0016787]	GO:0016787	GO:0016787~hydrolase activity	NA	NA
g14777.t1	179	tr|A0A0C3B2X7|A0A0C3B2X7_9HOMO	311	46.8	186	100	59.81	91	3	2	179	124	309	1.3e-41	Ribosomal_L18_c domain-containing protein	M408DRAFT_330884	Serendipita vermifera MAFF 305830	NA	ribosome [GO:0005840]; 5S rRNA binding [GO:0008097]; structural constituent of ribosome [GO:0003735]; translation [GO:0006412]	GO:0003735; GO:0005840; GO:0006412; GO:0008097	GO:0003735~structural constituent of ribosome;GO:0008097~5S rRNA binding	GO:0006412~translation	GO:0005840~ribosome
g14778.t1	239	tr|A0A1B3FC56|A0A1B3FC56_9GAMM	2840	44.7	235	98.33	8.27	110	5	7	239	750	966	4.1e-43	Non-ribosomal peptide synthetase	ATE40_008995	Serratia sp. YD25	NA	hydrolase activity, acting on ester bonds [GO:0016788]; phosphopantetheine binding [GO:0031177]; biosynthetic process [GO:0009058]	GO:0009058; GO:0016788; GO:0031177	GO:0016788~hydrolase activity, acting on ester bonds;GO:0031177~phosphopantetheine binding	GO:0009058~biosynthetic process	NA
g14784.t1	140	tr|A0A015JYP2|A0A015JYP2_9GLOM	140	85.7	140	100	100	20	0	1	140	1	140	2.7e-66	Ribosomal 60S subunit protein L23B	RirG_182280	Rhizophagus irregularis (strain DAOM 197198w) (Glomus intraradices)	NA	ribosome [GO:0005840]; structural constituent of ribosome [GO:0003735]; translation [GO:0006412]	GO:0003735; GO:0005840; GO:0006412	GO:0003735~structural constituent of ribosome	GO:0006412~translation	GO:0005840~ribosome
g14785.t1	237	tr|A0A1B3FJB4|A0A1B3FJB4_9GAMM	824	46.4	220	92.83	26.7	106	3	17	226	509	726	4.7e-47	Ribonuclease R (RNase R) (EC 3.1.13.1)	rnr ATE40_022585	Serratia sp. YD25	NA	cytoplasm [GO:0005737]; exoribonuclease II activity [GO:0008859]; RNA binding [GO:0003723]	GO:0003723; GO:0005737; GO:0008859	GO:0003723~RNA binding;GO:0008859~exoribonuclease II activity	NA	GO:0005737~cytoplasm
g14789.t1	218	tr|A0A0U5HC79|A0A0U5HC79_9EURO	272	71.4	217	99.54	79.78	62	0	2	218	11	227	5.6e-79	ANK_REP_REGION domain-containing protein	ASPCAL14939	Aspergillus calidoustus	NA	integral component of membrane [GO:0016021]	GO:0016021	NA	NA	GO:0016021~integral component of membrane
g148.t1	1231	tr|A0A292Q4U8|A0A292Q4U8_9PEZI	1664	40.2	895	72.71	53.79	490	12	333	1214	286	1148	1.5e-165	Uncharacterized protein	GSTUAT00001505001	Tuber aestivum (summer truffle)	NA	integral component of membrane [GO:0016021]; ATP binding [GO:0005524]; ATPase activity [GO:0016887]; peptide transport [GO:0015833]; transmembrane transport [GO:0055085]	GO:0005524; GO:0015833; GO:0016021; GO:0016887; GO:0055085	GO:0005524~ATP binding;GO:0016887~ATPase activity	GO:0015833~peptide transport;GO:0055085~transmembrane transport	GO:0016021~integral component of membrane
g14800.t1	228	tr|A0A0A1SPK0|A0A0A1SPK0_9HYPO	283	35.4	99	43.42	34.98	59	3	28	126	85	178	0.00021	LigB domain-containing protein	VHEMI02427	Torrubiella hemipterigena	NA	ferrous iron binding [GO:0008198]; oxidoreductase activity, acting on single donors with incorporation of molecular oxygen [GO:0016701]; zinc ion binding [GO:0008270]; cellular aromatic compound metabolic process [GO:0006725]	GO:0006725; GO:0008198; GO:0008270; GO:0016701	GO:0008198~ferrous iron binding;GO:0008270~zinc ion binding;GO:0016701~oxidoreductase activity, acting on single donors with incorporation of molecular oxygen	GO:0006725~cellular aromatic compound metabolic process	NA
g14804.t1	204	tr|H6UJ34|H6UJ34_CAJCA	262	44.2	197	96.57	75.19	89	7	14	195	60	250	7.6e-30	Chlorophyll a-b binding protein, chloroplastic	NA	Cajanus cajan (Pigeon pea) (Cajanus indicus)	NA	chloroplast thylakoid membrane [GO:0009535]; integral component of membrane [GO:0016021]; photosystem I [GO:0009522]; photosystem II [GO:0009523]; chlorophyll binding [GO:0016168]; photosynthesis, light harvesting [GO:0009765]; protein-chromophore linkage [GO:0018298]	GO:0009522; GO:0009523; GO:0009535; GO:0009765; GO:0016021; GO:0016168; GO:0018298	GO:0016168~chlorophyll binding	GO:0009765~photosynthesis, light harvesting;GO:0018298~protein-chromophore linkage	GO:0009522~photosystem I;GO:0009523~photosystem II;GO:0009535~chloroplast thylakoid membrane;GO:0016021~integral component of membrane
g14809.t1	197	tr|A0A2L0UE81|A0A2L0UE81_9MICC	328	71.2	146	74.11	44.51	42	0	1	146	117	262	1.1e-52	Delta-aminolevulinic acid dehydratase (EC 4.2.1.24)	CVO76_07925	Arthrobacter agilis	NA	metal ion binding [GO:0046872]; porphobilinogen synthase activity [GO:0004655]; porphyrin-containing compound biosynthetic process [GO:0006779]	GO:0004655; GO:0006779; GO:0046872	GO:0004655~porphobilinogen synthase activity;GO:0046872~metal ion binding	GO:0006779~porphyrin-containing compound biosynthetic process	NA
g14811.t1	230	tr|A0A2G8N4H7|A0A2G8N4H7_9PSED	3806	48.5	233	100	6.12	116	2	2	230	872	1104	9.1e-56	Non-ribosomal peptide synthetase	CQW31_05830	Pseudomonas sp. 382	NA	hydrolase activity, acting on ester bonds [GO:0016788]; phosphopantetheine binding [GO:0031177]; biosynthetic process [GO:0009058]	GO:0009058; GO:0016788; GO:0031177	GO:0016788~hydrolase activity, acting on ester bonds;GO:0031177~phosphopantetheine binding	GO:0009058~biosynthetic process	NA
g14812.t1	198	tr|A1CF16|A1CF16_ASPCL	516	84.8	198	100	38.37	29	1	1	198	158	354	2.3e-92	Uncharacterized protein	ACLA_091630	Aspergillus clavatus (strain ATCC 1007 / CBS 513.65 / DSM 816 / NCTC 3887 / NRRL 1)	NA	NA	NA	NA	NA	NA
g14813.t1	181	tr|A1CF16|A1CF16_ASPCL	516	80.2	197	100	38.18	22	2	1	181	119	314	4.8e-84	Uncharacterized protein	ACLA_091630	Aspergillus clavatus (strain ATCC 1007 / CBS 513.65 / DSM 816 / NCTC 3887 / NRRL 1)	NA	NA	NA	NA	NA	NA
g14814.t1	213	tr|A0A2L0UAH7|A0A2L0UAH7_9MICC	706	64.5	217	100	30.74	73	3	1	213	92	308	2.5e-76	DNA gyrase subunit B (EC 5.6.2.3)	gyrB CVO76_00100	Arthrobacter agilis	NA	chromosome [GO:0005694]; cytoplasm [GO:0005737]; ATP binding [GO:0005524]; DNA binding [GO:0003677]; DNA topoisomerase type II (ATP-hydrolyzing) activity [GO:0003918]; metal ion binding [GO:0046872]; DNA topological change [GO:0006265]; DNA-dependent DNA replication [GO:0006261]	GO:0003677; GO:0003918; GO:0005524; GO:0005694; GO:0005737; GO:0006261; GO:0006265; GO:0046872	GO:0003677~DNA binding;GO:0003918~DNA topoisomerase type II (ATP-hydrolyzing) activity;GO:0005524~ATP binding;GO:0046872~metal ion binding	GO:0006261~DNA-dependent DNA replication;GO:0006265~DNA topological change	GO:0005694~chromosome;GO:0005737~cytoplasm
g14817.t1	150	tr|A0A0L0STQ9|A0A0L0STQ9_ALLMA	176	52.3	149	99.33	84.66	71	0	1	149	27	175	2.3e-39	60S ribosomal protein L20	AMAG_07808 AMAG_09687	Allomyces macrogynus (strain ATCC 38327) (Allomyces javanicus var. macrogynus)	NA	ribosome [GO:0005840]; structural constituent of ribosome [GO:0003735]; translation [GO:0006412]	GO:0003735; GO:0005840; GO:0006412	GO:0003735~structural constituent of ribosome	GO:0006412~translation	GO:0005840~ribosome
g14823.t1	169	tr|A0A1Y3NC85|A0A1Y3NC85_PIRSE	473	41.7	156	92.31	32.98	78	4	1	151	321	468	8.8e-24	Uncharacterized protein	PIROE2DRAFT_7963	Piromyces sp. (strain E2)	NA	integral component of membrane [GO:0016021]; alanine:sodium symporter activity [GO:0015655]	GO:0015655; GO:0016021	GO:0015655~alanine:sodium symporter activity	NA	GO:0016021~integral component of membrane
g14824.t1	190	tr|A0A2L0UDZ5|A0A2L0UDZ5_9MICC	442	48.4	159	83.68	35.97	77	1	8	161	181	339	2e-32	Homoserine dehydrogenase (EC 1.1.1.3)	CVO76_07375	Arthrobacter agilis	Amino-acid biosynthesis; L-methionine biosynthesis via de novo pathway; L-homoserine from L-aspartate: step 3/3. Amino-acid biosynthesis; L-threonine biosynthesis; L-threonine from L-aspartate: step 3/5.	homoserine dehydrogenase activity [GO:0004412]; NADP binding [GO:0050661]; isoleucine biosynthetic process [GO:0009097]; methionine biosynthetic process [GO:0009086]; threonine biosynthetic process [GO:0009088]	GO:0004412; GO:0009086; GO:0009088; GO:0009097; GO:0050661	GO:0004412~homoserine dehydrogenase activity;GO:0050661~NADP binding	GO:0009086~methionine biosynthetic process;GO:0009088~threonine biosynthetic process;GO:0009097~isoleucine biosynthetic process	NA
g14828.t1	183	tr|A0A372RAV2|A0A372RAV2_9GLOM	314	51.9	156	85.25	49.68	56	3	3	139	140	295	7.5e-37	Peroxidase (EC 1.11.1.-)	C1646_694876	Rhizophagus sp. MUCL 43196	NA	heme binding [GO:0020037]; metal ion binding [GO:0046872]; peroxidase activity [GO:0004601]; response to oxidative stress [GO:0006979]	GO:0004601; GO:0006979; GO:0020037; GO:0046872	GO:0004601~peroxidase activity;GO:0020037~heme binding;GO:0046872~metal ion binding	GO:0006979~response to oxidative stress	NA
g14845.t1	136	tr|A0A1Y1S4K8|A0A1Y1S4K8_9MICR	136	96.3	136	100	100	5	0	1	136	1	136	1.5e-66	Histone H3	H3 ECANGB1_1523	Enterospora canceri	NA	nucleosome [GO:0000786]; nucleus [GO:0005634]; DNA binding [GO:0003677]; protein heterodimerization activity [GO:0046982]	GO:0000786; GO:0003677; GO:0005634; GO:0046982	GO:0003677~DNA binding;GO:0046982~protein heterodimerization activity	NA	GO:0000786~nucleosome;GO:0005634~nucleus
g14846.t1	117	tr|A0A2H3H8J0|A0A2H3H8J0_GIBZA	281	69.5	118	100	41.99	35	1	1	117	164	281	1.5e-43	Uncharacterized protein	FGRA07_08212	Gibberella zeae (Wheat head blight fungus) (Fusarium graminearum)	NA	cytosolic large ribosomal subunit [GO:0022625]; structural constituent of ribosome [GO:0003735]; maturation of LSU-rRNA from tricistronic rRNA transcript (SSU-rRNA, 5.8S rRNA, LSU-rRNA) [GO:0000463]	GO:0000463; GO:0003735; GO:0022625	GO:0003735~structural constituent of ribosome	GO:0000463~maturation of LSU-rRNA from tricistronic rRNA transcript (SSU-rRNA, 5.8S rRNA, LSU-rRNA)	GO:0022625~cytosolic large ribosomal subunit
g14849.t1	191	tr|A0A2L0UHQ8|A0A2L0UHQ8_9MICC	361	62.8	183	95.81	50.69	59	2	1	182	37	211	8.9e-57	tRNA N6-adenosine threonylcarbamoyltransferase (EC 2.3.1.234) (N6-L-threonylcarbamoyladenine synthase) (t(6)A synthase) (t(6)A37 threonylcarbamoyladenosine biosynthesis protein TsaD) (tRNA threonylcarbamoyladenosine biosynthesis protein TsaD)	tsaD CVO76_14775	Arthrobacter agilis	NA	cytoplasm [GO:0005737]; iron ion binding [GO:0005506]; metalloendopeptidase activity [GO:0004222]; N(6)-L-threonylcarbamoyladenine synthase activity [GO:0061711]; tRNA threonylcarbamoyladenosine modification [GO:0002949]	GO:0002949; GO:0004222; GO:0005506; GO:0005737; GO:0061711	GO:0004222~metalloendopeptidase activity;GO:0005506~iron ion binding	GO:0002949~tRNA threonylcarbamoyladenosine modification	GO:0005737~cytoplasm
g14851.t1	221	tr|A0A2L0UG21|A0A2L0UG21_9MICC	998	48.9	219	99.1	21.94	110	1	3	221	623	839	7.7e-44	Na+/H+ antiporter subunit A	CVO76_11375	Arthrobacter agilis	NA	integral component of membrane [GO:0016021]	GO:0016021	NA	NA	GO:0016021~integral component of membrane
g14856.t1	197	tr|A0A0A2W4X3|A0A0A2W4X3_BEABA	432	41	195	98.98	45.14	113	1	4	196	27	221	4.9e-34	Alpha-ketoglutarate permease	BBAD15_g386	Beauveria bassiana D1-5	NA	integral component of membrane [GO:0016021]; transmembrane transporter activity [GO:0022857]	GO:0016021; GO:0022857	GO:0022857~transmembrane transporter activity	NA	GO:0016021~integral component of membrane
g14860.t1	153	tr|T0K645|T0K645_COLGC	167	85.7	105	68.63	62.87	15	0	1	105	60	164	9.7e-46	PTS EIIC type-3 domain-containing protein	CGLO_13459	Colletotrichum gloeosporioides (strain Cg-14) (Anthracnose fungus) (Glomerella cingulata)	NA	integral component of membrane [GO:0016021]; protein-N(PI)-phosphohistidine-sugar phosphotransferase activity [GO:0008982]; phosphoenolpyruvate-dependent sugar phosphotransferase system [GO:0009401]	GO:0008982; GO:0009401; GO:0016021	GO:0008982~protein-N(PI)-phosphohistidine-sugar phosphotransferase activity	GO:0009401~phosphoenolpyruvate-dependent sugar phosphotransferase system	GO:0016021~integral component of membrane
g14862.t1	166	tr|A0A2N0QMU3|A0A2N0QMU3_9GLOM	382	58.4	166	100	43.46	66	1	1	166	211	373	4.6e-49	Dehydroquinate synthase-like protein (Fragment)	RhiirA1_356071	Rhizophagus irregularis	NA	metal ion binding [GO:0046872]; oxidoreductase activity [GO:0016491]	GO:0016491; GO:0046872	GO:0016491~oxidoreductase activity;GO:0046872~metal ion binding	NA	NA
g14866.t1	153	tr|K2S857|K2S857_MACPH	262	53.8	171	100	65.27	55	3	2	149	40	209	1.6e-40	Peroxidase (EC 1.11.1.-)	MPH_09855	Macrophomina phaseolina (strain MS6) (Charcoal rot fungus)	NA	heme binding [GO:0020037]; metal ion binding [GO:0046872]; peroxidase activity [GO:0004601]; response to oxidative stress [GO:0006979]	GO:0004601; GO:0006979; GO:0020037; GO:0046872	GO:0004601~peroxidase activity;GO:0020037~heme binding;GO:0046872~metal ion binding	GO:0006979~response to oxidative stress	NA
g14867.t1	217	tr|A0A2G8MU03|A0A2G8MU03_9PSED	505	75.2	206	94.93	40.79	51	0	6	211	232	437	7e-82	Purine permease	CQW31_24670	Pseudomonas sp. 382	NA	integral component of membrane [GO:0016021]; transmembrane transporter activity [GO:0022857]; nucleobase transport [GO:0015851]	GO:0015851; GO:0016021; GO:0022857	GO:0022857~transmembrane transporter activity	GO:0015851~nucleobase transport	GO:0016021~integral component of membrane
g14872.t1	167	tr|A0A1B3F9Y1|A0A1B3F9Y1_9GAMM	477	49.5	107	64.07	22.43	54	0	16	122	369	475	1.9e-18	UDP-phosphate galactose phosphotransferase	ATE40_004630	Serratia sp. YD25	NA	integral component of membrane [GO:0016021]; plasma membrane [GO:0005886]; transferase activity [GO:0016740]; polysaccharide biosynthetic process [GO:0000271]	GO:0000271; GO:0005886; GO:0016021; GO:0016740	GO:0016740~transferase activity	GO:0000271~polysaccharide biosynthetic process	GO:0005886~plasma membrane;GO:0016021~integral component of membrane
g14874.t1	163	tr|T0K645|T0K645_COLGC	167	42.1	126	77.3	75.45	72	1	1	125	36	161	1.3e-27	PTS EIIC type-3 domain-containing protein	CGLO_13459	Colletotrichum gloeosporioides (strain Cg-14) (Anthracnose fungus) (Glomerella cingulata)	NA	integral component of membrane [GO:0016021]; protein-N(PI)-phosphohistidine-sugar phosphotransferase activity [GO:0008982]; phosphoenolpyruvate-dependent sugar phosphotransferase system [GO:0009401]	GO:0008982; GO:0009401; GO:0016021	GO:0008982~protein-N(PI)-phosphohistidine-sugar phosphotransferase activity	GO:0009401~phosphoenolpyruvate-dependent sugar phosphotransferase system	GO:0016021~integral component of membrane
g14875.t1	156	tr|A0A2Z6RJ38|A0A2Z6RJ38_9GLOM	150	84	150	96.15	100	24	0	7	156	1	150	3.5e-67	Uncharacterized protein	RclHR1_04510006	Rhizophagus clarus	NA	ribosome [GO:0005840]; structural constituent of ribosome [GO:0003735]; translation [GO:0006412]	GO:0003735; GO:0005840; GO:0006412	GO:0003735~structural constituent of ribosome	GO:0006412~translation	GO:0005840~ribosome
g14886.t1	161	tr|A0A2L0UHC5|A0A2L0UHC5_9MICC	441	62.8	94	58.39	21.32	35	0	68	161	21	114	3.6e-27	MFS transporter	CVO76_14145	Arthrobacter agilis	NA	integral component of membrane [GO:0016021]; transmembrane transport [GO:0055085]	GO:0016021; GO:0055085	NA	GO:0055085~transmembrane transport	GO:0016021~integral component of membrane
g14887.t1	135	tr|A0A1Y1VEN6|A0A1Y1VEN6_9FUNG	135	57	135	100	100	58	0	1	135	1	135	7e-40	60S ribosomal protein L27	BCR36DRAFT_283271	Piromyces finnis	NA	ribosome [GO:0005840]; structural constituent of ribosome [GO:0003735]; translation [GO:0006412]	GO:0003735; GO:0005840; GO:0006412	GO:0003735~structural constituent of ribosome	GO:0006412~translation	GO:0005840~ribosome
g14892.t1	115	tr|I1BZD4|I1BZD4_RHIO9	108	49.6	115	100	100	51	3	1	115	1	108	3.1e-20	Uncharacterized protein	RO3G_06269	Rhizopus delemar (strain RA 99-880 / ATCC MYA-4621 / FGSC 9543 / NRRL 43880) (Mucormycosis agent) (Rhizopus arrhizus var. delemar)	NA	ribosome [GO:0005840]; structural constituent of ribosome [GO:0003735]; translational elongation [GO:0006414]	GO:0003735; GO:0005840; GO:0006414	GO:0003735~structural constituent of ribosome	GO:0006414~translational elongation	GO:0005840~ribosome
g14896.t1	177	tr|A0A2L0UJS3|A0A2L0UJS3_9MICC	254	63.1	111	62.71	43.7	41	0	1	111	133	243	1.2e-28	ABC transporter ATP-binding protein	CVO76_16105	Arthrobacter agilis	NA	ATP binding [GO:0005524]; ATPase activity [GO:0016887]	GO:0005524; GO:0016887	GO:0005524~ATP binding;GO:0016887~ATPase activity	NA	NA
g14897.t1	212	tr|A0A2L0UC79|A0A2L0UC79_9MICC	758	64.9	202	95.28	26.65	66	1	11	212	133	329	8.1e-67	DNA ligase (EC 6.5.1.2) (Polydeoxyribonucleotide synthase [NAD(+)])	ligA CVO76_03755	Arthrobacter agilis	NA	DNA ligase (NAD+) activity [GO:0003911]; metal ion binding [GO:0046872]; DNA repair [GO:0006281]; DNA replication [GO:0006260]	GO:0003911; GO:0006260; GO:0006281; GO:0046872	GO:0003911~DNA ligase (NAD+) activity;GO:0046872~metal ion binding	GO:0006260~DNA replication;GO:0006281~DNA repair	NA
g14898.t1	109	tr|A0A074RRC0|A0A074RRC0_9HOMO	147	66.4	110	100	74.83	34	2	2	109	39	147	7.9e-34	Putative 60S large subunit ribosomal protein	V565_100650	Rhizoctonia solani 123E	NA	large ribosomal subunit [GO:0015934]; structural constituent of ribosome [GO:0003735]; translation [GO:0006412]	GO:0003735; GO:0006412; GO:0015934	GO:0003735~structural constituent of ribosome	GO:0006412~translation	GO:0015934~large ribosomal subunit
g14899.t1	198	tr|A0A2L0UEX2|A0A2L0UEX2_9MICC	803	58.1	227	100	28.27	66	2	1	198	462	688	1.6e-69	DNA-directed RNA polymerase subunit beta (EC 2.7.7.6) (Fragment)	CVO76_09035	Arthrobacter agilis	NA	DNA binding [GO:0003677]; DNA-directed 5'-3' RNA polymerase activity [GO:0003899]; ribonucleoside binding [GO:0032549]; transcription, DNA-templated [GO:0006351]	GO:0003677; GO:0003899; GO:0006351; GO:0032549	GO:0003677~DNA binding;GO:0003899~DNA-directed RNA polymerase activity;GO:0032549~ribonucleoside binding	GO:0006351~transcription, DNA-templated	NA
g14904.t1	187	tr|A0A2G8MR10|A0A2G8MR10_9PSED	861	32.1	168	89.84	19.51	114	0	6	173	411	578	1.8e-17	Non-ribosomal peptide synthetase (Fragment)	CQW31_29985	Pseudomonas sp. 382	NA	catalytic activity [GO:0003824]	GO:0003824	GO:0003824~catalytic activity	NA	NA
g14928.t1	115	tr|A0A0L0UN31|A0A0L0UN31_9BASI	132	43.8	105	91.3	79.55	55	2	7	107	1	105	1.9e-17	HTH hxlR-type domain-containing protein	PSTG_18221	Puccinia striiformis f. sp. tritici PST-78	NA	NA	NA	NA	NA	NA
g1493.t1	1210	tr|A0A2L0UIV4|A0A2L0UIV4_9MICC	340	35.2	338	27.93	99.41	206	7	876	1207	7	337	5.7e-40	Alanine racemase	CVO76_00340	Arthrobacter agilis	NA	NA	NA	NA	NA	NA
g14932.t1	206	tr|A0A2L0UIF7|A0A2L0UIF7_9MICC	484	55	202	98.06	41.74	91	0	5	206	259	460	1.2e-51	Hydrogenase expression protein (Fragment)	CVO76_16350	Arthrobacter agilis	NA	integral component of membrane [GO:0016021]; transmembrane transporter activity [GO:0022857]	GO:0016021; GO:0022857	GO:0022857~transmembrane transporter activity	NA	GO:0016021~integral component of membrane
g1494.t1	248	tr|A0A1B3FGZ8|A0A1B3FGZ8_9GAMM	258	41.3	242	97.58	93.8	126	5	13	244	8	243	5.2e-41	Transcriptional regulator	ATE40_017960	Serratia sp. YD25	NA	DNA binding [GO:0003677]; DNA-binding transcription factor activity [GO:0003700]	GO:0003677; GO:0003700	GO:0003677~DNA binding;GO:0003700~sequence-specific DNA binding transcription factor activity	NA	NA
g14942.t1	120	tr|A0A2L0UD75|A0A2L0UD75_9MICC	354	53.6	112	93.33	31.64	52	0	6	117	239	350	5.5e-28	Iron ABC transporter permease	CVO76_05615	Arthrobacter agilis	NA	integral component of membrane [GO:0016021]; plasma membrane [GO:0005886]	GO:0005886; GO:0016021	NA	NA	GO:0005886~plasma membrane;GO:0016021~integral component of membrane
g14954.t1	183	tr|A0A1B3FJ32|A0A1B3FJ32_9GAMM	1342	64.5	183	100	13.64	63	1	1	183	479	659	8.5e-65	DNA-directed RNA polymerase subunit beta (RNAP subunit beta) (EC 2.7.7.6) (RNA polymerase subunit beta) (Transcriptase subunit beta)	rpoB ATE40_022140	Serratia sp. YD25	NA	DNA binding [GO:0003677]; DNA-directed 5'-3' RNA polymerase activity [GO:0003899]; ribonucleoside binding [GO:0032549]; transcription, DNA-templated [GO:0006351]	GO:0003677; GO:0003899; GO:0006351; GO:0032549	GO:0003677~DNA binding;GO:0003899~DNA-directed RNA polymerase activity;GO:0032549~ribonucleoside binding	GO:0006351~transcription, DNA-templated	NA
g14956.t1	201	tr|A0A0U5GJ83|A0A0U5GJ83_9EURO	449	70.6	201	100	44.77	59	0	1	201	164	364	5.5e-73	ANK_REP_REGION domain-containing protein	ASPCAL14938	Aspergillus calidoustus	NA	integral component of membrane [GO:0016021]	GO:0016021	NA	NA	GO:0016021~integral component of membrane
g14958.t1	145	tr|A0A1Y2FGM3|A0A1Y2FGM3_PROLT	139	69.2	146	100	100	35	3	1	145	1	137	3.9e-44	Histone H2B	BCR37DRAFT_379387	Protomyces lactucaedebilis	NA	nucleosome [GO:0000786]; nucleus [GO:0005634]; DNA binding [GO:0003677]; protein heterodimerization activity [GO:0046982]	GO:0000786; GO:0003677; GO:0005634; GO:0046982	GO:0003677~DNA binding;GO:0046982~protein heterodimerization activity	NA	GO:0000786~nucleosome;GO:0005634~nucleus
g14968.t1	126	tr|A0A167X422|A0A167X422_PENCH	805	99.2	126	100	15.65	1	0	1	126	175	300	8.2e-67	Uncharacterized protein	EN45_025440	Penicillium chrysogenum (Penicillium notatum)	NA	NA	NA	NA	NA	NA
g14969.t1	145	tr|A0A0F7SVE7|A0A0F7SVE7_PHARH	152	66.7	144	99.31	94.74	45	2	2	145	11	151	1e-44	Histone H2B	NA	Phaffia rhodozyma (Yeast) (Xanthophyllomyces dendrorhous)	NA	nucleosome [GO:0000786]; nucleus [GO:0005634]; DNA binding [GO:0003677]; protein heterodimerization activity [GO:0046982]	GO:0000786; GO:0003677; GO:0005634; GO:0046982	GO:0003677~DNA binding;GO:0046982~protein heterodimerization activity	NA	GO:0000786~nucleosome;GO:0005634~nucleus
g14970.t1	112	tr|A0A180GPK0|A0A180GPK0_PUCT1	108	63.3	109	97.32	100	39	1	4	112	1	108	2.3e-28	Uncharacterized protein	PTTG_03815	Puccinia triticina (isolate 1-1 / race 1 (BBBD)) (Brown leaf rust fungus)	NA	ribosome [GO:0005840]; structural constituent of ribosome [GO:0003735]; translational elongation [GO:0006414]	GO:0003735; GO:0005840; GO:0006414	GO:0003735~structural constituent of ribosome	GO:0006414~translational elongation	GO:0005840~ribosome
g14972.t1	96	tr|A0A1B3FIH8|A0A1B3FIH8_9GAMM	344	40.7	91	94.79	26.45	54	0	5	95	251	341	1e-13	LacI family transcriptional regulator	ATE40_020990	Serratia sp. YD25	NA	DNA binding [GO:0003677]; regulation of transcription, DNA-templated [GO:0006355]	GO:0003677; GO:0006355	GO:0003677~DNA binding	GO:0006355~regulation of transcription, DNA-templated	NA
g14980.t1	199	tr|A0A2L0UE33|A0A2L0UE33_9MICC	1612	71	200	100	12.41	54	2	2	199	884	1081	1.3e-74	Glutamate dehydrogenase	CVO76_07740	Arthrobacter agilis	NA	glutamate dehydrogenase (NAD+) activity [GO:0004352]; glutamate catabolic process to 2-oxoglutarate [GO:0019551]	GO:0004352; GO:0019551	GO:0004352~glutamate dehydrogenase (NAD+) activity	GO:0019551~glutamate catabolic process to 2-oxoglutarate	NA
g14982.t1	158	tr|A0A1B3F8W6|A0A1B3F8W6_9GAMM	689	77.2	158	100	22.93	36	0	1	158	459	616	3.4e-62	Potassium-transporting ATPase ATP-binding subunit (EC 7.2.2.6) (ATP phosphohydrolase [potassium-transporting] B chain) (Potassium-binding and translocating subunit B) (Potassium-translocating ATPase B chain)	kdpB ATE40_002800	Serratia sp. YD25	NA	integral component of plasma membrane [GO:0005887]; ATP binding [GO:0005524]; magnesium ion binding [GO:0000287]; potassium transmembrane transporter activity, phosphorylative mechanism [GO:0008556]	GO:0000287; GO:0005524; GO:0005887; GO:0008556	GO:0000287~magnesium ion binding;GO:0005524~ATP binding;GO:0008556~potassium-transporting ATPase activity	NA	GO:0005887~integral component of plasma membrane
g14984.t1	117	tr|A0A2L0UBA5|A0A2L0UBA5_9MICC	259	62.1	116	99.15	44.79	44	0	2	117	3	118	1.7e-37	TIGR01457 family HAD-type hydrolase	CVO76_01805	Arthrobacter agilis	NA	hydrolase activity [GO:0016787]	GO:0016787	GO:0016787~hydrolase activity	NA	NA
g14987.t1	197	tr|A0A0U4ZJ75|A0A0U4ZJ75_9EURO	457	33.5	158	80.2	34.57	93	2	12	169	220	365	6.5e-10	Uncharacterized protein	ASPCAL12740	Aspergillus calidoustus	NA	NA	NA	NA	NA	NA
g14991.t1	197	tr|A0A2L0UCE9|A0A2L0UCE9_9MICC	751	78.4	194	98.48	25.83	42	0	4	197	289	482	2.9e-79	Polyribonucleotide nucleotidyltransferase (EC 2.7.7.8) (Polynucleotide phosphorylase) (PNPase)	pnp CVO76_04175	Arthrobacter agilis	NA	cytoplasm [GO:0005737]; magnesium ion binding [GO:0000287]; polyribonucleotide nucleotidyltransferase activity [GO:0004654]; RNA binding [GO:0003723]; mRNA catabolic process [GO:0006402]; RNA processing [GO:0006396]	GO:0000287; GO:0003723; GO:0004654; GO:0005737; GO:0006396; GO:0006402	GO:0000287~magnesium ion binding;GO:0003723~RNA binding;GO:0004654~polyribonucleotide nucleotidyltransferase activity	GO:0006396~RNA processing;GO:0006402~mRNA catabolic process	GO:0005737~cytoplasm
g14992.t1	134	tr|A0A0L0HSX0|A0A0L0HSX0_SPIPN	158	89.6	134	100	84.81	14	0	1	134	8	141	5.3e-64	Ubiquitin-40S ribosomal protein S27a	SPPG_01636	Spizellomyces punctatus (strain DAOM BR117)	NA	ribosome [GO:0005840]; structural constituent of ribosome [GO:0003735]; translation [GO:0006412]	GO:0003735; GO:0005840; GO:0006412	GO:0003735~structural constituent of ribosome	GO:0006412~translation	GO:0005840~ribosome
g14994.t1	196	tr|A0A1B3F7G5|A0A1B3F7G5_9GAMM	478	42.1	197	100	41.21	104	3	1	196	36	223	1.1e-38	Sodium:alanine symporter	ATE40_000025	Serratia sp. YD25	NA	integral component of membrane [GO:0016021]; plasma membrane [GO:0005886]; alanine:sodium symporter activity [GO:0015655]	GO:0005886; GO:0015655; GO:0016021	GO:0015655~alanine:sodium symporter activity	NA	GO:0005886~plasma membrane;GO:0016021~integral component of membrane
g1500.t1	431	tr|A0A2G8MV89|A0A2G8MV89_9PSED	415	67.5	418	96.98	100	126	2	13	430	8	415	8.5e-156	FAD-dependent oxidoreductase	CQW31_22175	Pseudomonas sp. 382	NA	oxidoreductase activity [GO:0016491]	GO:0016491	GO:0016491~oxidoreductase activity	NA	NA
g15001.t1	194	tr|A0A2L0UCG9|A0A2L0UCG9_9MICC	527	79.5	195	100	37	39	1	1	194	147	341	9e-81	GTPase HflX (GTP-binding protein HflX)	hflX CVO76_04270	Arthrobacter agilis	NA	cytoplasm [GO:0005737]; GTP binding [GO:0005525]; GTPase activity [GO:0003924]	GO:0003924; GO:0005525; GO:0005737	GO:0003924~GTPase activity;GO:0005525~GTP binding	NA	GO:0005737~cytoplasm
g15005.t1	194	tr|A0A2L0UEE0|A0A2L0UEE0_9MICC	609	57.1	196	100	32.18	81	2	1	194	400	594	3.1e-57	Glutathione ABC transporter ATP-binding protein	CVO76_08195	Arthrobacter agilis	NA	ATP binding [GO:0005524]; ATPase activity [GO:0016887]; peptide transport [GO:0015833]	GO:0005524; GO:0015833; GO:0016887	GO:0005524~ATP binding;GO:0016887~ATPase activity	GO:0015833~peptide transport	NA
g15013.t1	161	tr|A0A2L0UHU5|A0A2L0UHU5_9MICC	527	64.3	84	52.17	15.94	30	0	78	161	13	96	1.9e-20	MFS transporter	CVO76_15065	Arthrobacter agilis	NA	integral component of membrane [GO:0016021]; transmembrane transport [GO:0055085]	GO:0016021; GO:0055085	NA	GO:0055085~transmembrane transport	GO:0016021~integral component of membrane
g15019.t1	117	tr|A0A2L0UIV5|A0A2L0UIV5_9MICC	1088	42.4	118	100	10.85	67	1	1	117	971	1088	9.1e-20	Error-prone DNA polymerase (EC 2.7.7.7)	dnaE2 CVO76_00175	Arthrobacter agilis	NA	cytoplasm [GO:0005737]; 3'-5' exonuclease activity [GO:0008408]; DNA-directed DNA polymerase activity [GO:0003887]; DNA repair [GO:0006281]; DNA replication [GO:0006260]	GO:0003887; GO:0005737; GO:0006260; GO:0006281; GO:0008408	GO:0003887~DNA-directed DNA polymerase activity;GO:0008408~3'-5' exonuclease activity	GO:0006260~DNA replication;GO:0006281~DNA repair	GO:0005737~cytoplasm
g15024.t1	110	tr|A0A0A2VY37|A0A0A2VY37_BEABA	191	41.9	105	95.45	54.97	57	2	4	105	82	185	7.8e-13	Potassium-transporting ATPase C chain	BBAD15_g2978	Beauveria bassiana D1-5	NA	integral component of membrane [GO:0016021]; potassium transmembrane transporter activity, phosphorylative mechanism [GO:0008556]	GO:0008556; GO:0016021	GO:0008556~potassium-transporting ATPase activity	NA	GO:0016021~integral component of membrane
g1503.t1	1547	tr|A0A0A2VYF3|A0A0A2VYF3_BEABA	318	66	291	18.81	91.51	99	0	27	317	6	296	1.4e-115	Chitin deacetylase 1	BBAD15_g3173	Beauveria bassiana D1-5	NA	hydrolase activity, acting on carbon-nitrogen (but not peptide) bonds [GO:0016810]; carbohydrate metabolic process [GO:0005975]	GO:0005975; GO:0016810	GO:0016810~hydrolase activity, acting on carbon-nitrogen (but not peptide) bonds	GO:0005975~carbohydrate metabolic process	NA
g15034.t1	113	tr|N4X365|N4X365_COCH4	112	61.4	114	100	100	41	3	1	113	1	112	1.1e-27	Uncharacterized protein	COCC4DRAFT_42470	Cochliobolus heterostrophus (strain C4 / ATCC 48331 / race T) (Southern corn leaf blight fungus) (Bipolaris maydis)	NA	ribosome [GO:0005840]; structural constituent of ribosome [GO:0003735]; translational elongation [GO:0006414]	GO:0003735; GO:0005840; GO:0006414	GO:0003735~structural constituent of ribosome	GO:0006414~translational elongation	GO:0005840~ribosome
g15035.t1	138	tr|A0A1Y1S4K8|A0A1Y1S4K8_9MICR	136	96.3	136	98.55	100	5	0	3	138	1	136	1.5e-66	Histone H3	H3 ECANGB1_1523	Enterospora canceri	NA	nucleosome [GO:0000786]; nucleus [GO:0005634]; DNA binding [GO:0003677]; protein heterodimerization activity [GO:0046982]	GO:0000786; GO:0003677; GO:0005634; GO:0046982	GO:0003677~DNA binding;GO:0046982~protein heterodimerization activity	NA	GO:0000786~nucleosome;GO:0005634~nucleus
g15036.t1	163	tr|Q4ZJW0|Q4ZJW0_BACIU	311	93.3	163	100	52.41	11	0	1	163	23	185	9.6e-84	GyrA (Gyrase A) (Fragment)	gyrA	Bacillus subtilis	NA	ATP binding [GO:0005524]; DNA binding [GO:0003677]; DNA topoisomerase type II (ATP-hydrolyzing) activity [GO:0003918]; DNA topological change [GO:0006265]	GO:0003677; GO:0003918; GO:0005524; GO:0006265	GO:0003677~DNA binding;GO:0003918~DNA topoisomerase type II (ATP-hydrolyzing) activity;GO:0005524~ATP binding	GO:0006265~DNA topological change	NA
g15038.t1	191	tr|S8C243|S8C243_DACHA	610	38.6	189	98.95	30.98	112	1	1	189	199	383	4.6e-29	Uncharacterized protein	H072_4385	Dactylellina haptotyla (strain CBS 200.50) (Nematode-trapping fungus) (Monacrosporium haptotylum)	NA	flavin adenine dinucleotide binding [GO:0050660]; oxidoreductase activity, acting on the CH-CH group of donors [GO:0016627]	GO:0016627; GO:0050660	GO:0016627~oxidoreductase activity, acting on the CH-CH group of donors;GO:0050660~flavin adenine dinucleotide binding	NA	NA
g1504.t1	230	tr|A0A0A2VTH3|A0A0A2VTH3_BEABA	229	59.8	229	99.57	100	92	0	1	229	1	229	4.5e-71	Hydantoin racemase	BBAD15_g3174	Beauveria bassiana D1-5	NA	racemase activity, acting on amino acids and derivatives [GO:0036361]; nitrogen compound metabolic process [GO:0006807]	GO:0006807; GO:0036361	GO:0036361~racemase activity, acting on amino acids and derivatives	GO:0006807~nitrogen compound metabolic process	NA
g15040.t1	106	tr|A0A2L0UI82|A0A2L0UI82_9MICC	106	59	105	99.06	99.06	43	0	1	105	1	105	7.5e-29	Antibiotic biosynthesis monooxygenase	CVO76_15850	Arthrobacter agilis	NA	monooxygenase activity [GO:0004497]	GO:0004497	GO:0004497~monooxygenase activity	NA	NA
g15051.t1	88	tr|A0A0A2WL17|A0A0A2WL17_BEABA	187	68.2	88	100	47.06	28	0	1	88	96	183	2.8e-29	Alkyl hydroperoxide reductase subunit C	BBAD15_g255	Beauveria bassiana D1-5	NA	cell [GO:0005623]; peroxiredoxin activity [GO:0051920]; cell redox homeostasis [GO:0045454]; response to oxidative stress [GO:0006979]	GO:0005623; GO:0006979; GO:0045454; GO:0051920	GO:0051920~peroxiredoxin activity	GO:0006979~response to oxidative stress;GO:0045454~cell redox homeostasis	GO:0005623~cell
g15057.t1	189	tr|A0A0U5GHI3|A0A0U5GHI3_9EURO	468	72.5	189	100	40.38	50	1	1	189	174	360	3.6e-74	Uncharacterized protein	ASPCAL14999	Aspergillus calidoustus	NA	NA	NA	NA	NA	NA
g1506.t1	551	tr|A0A2G8N675|A0A2G8N675_9PSED	459	55.4	453	82.21	98.69	197	2	99	551	11	458	1.9e-136	8-oxoguanine deaminase	CQW31_00965	Pseudomonas sp. 382	NA	hydrolase activity, acting on carbon-nitrogen (but not peptide) bonds [GO:0016810]	GO:0016810	GO:0016810~hydrolase activity, acting on carbon-nitrogen (but not peptide) bonds	NA	NA
g15061.t1	188	tr|A0A2L0UAF6|A0A2L0UAF6_9MICC	627	72.7	165	87.77	26.32	45	0	23	187	456	620	2.9e-60	DNA topoisomerase (ATP-hydrolyzing) (EC 5.6.2.3) (Fragment)	CVO76_00105	Arthrobacter agilis	NA	chromosome [GO:0005694]; ATP binding [GO:0005524]; DNA binding [GO:0003677]; DNA topoisomerase type II (ATP-hydrolyzing) activity [GO:0003918]; DNA topological change [GO:0006265]	GO:0003677; GO:0003918; GO:0005524; GO:0005694; GO:0006265	GO:0003677~DNA binding;GO:0003918~DNA topoisomerase type II (ATP-hydrolyzing) activity;GO:0005524~ATP binding	GO:0006265~DNA topological change	GO:0005694~chromosome
g15063.t1	188	tr|A0A1B3FF03|A0A1B3FF03_9GAMM	268	69.1	188	100	70.15	58	0	1	188	10	197	4.2e-67	Iron-dicitrate transporter ATP-binding subunit	fecE ATE40_014365	Serratia sp. YD25	NA	ATP binding [GO:0005524]; ATPase activity [GO:0016887]	GO:0005524; GO:0016887	GO:0005524~ATP binding;GO:0016887~ATPase activity	NA	NA
g15064.t1	125	tr|A0A0W4ZSA0|A0A0W4ZSA0_PNEJ7	149	91.2	125	100	83.89	11	0	1	125	25	149	9.6e-60	40S ribosomal protein S14	T551_01303	Pneumocystis jirovecii (strain RU7) (Human pneumocystis pneumonia agent)	NA	ribosome [GO:0005840]; structural constituent of ribosome [GO:0003735]; translation [GO:0006412]	GO:0003735; GO:0005840; GO:0006412	GO:0003735~structural constituent of ribosome	GO:0006412~translation	GO:0005840~ribosome
g15066.t1	161	tr|A0A397J4X0|A0A397J4X0_9GLOM	170	52.9	157	97.52	92.35	57	4	1	148	19	167	4.4e-33	S10_plectin domain-containing protein	Glove_124g26	Diversispora epigaea	NA	NA	NA	NA	NA	NA
g15076.t1	187	tr|A0A2L0UEK7|A0A2L0UEK7_9MICC	252	61.1	185	98.93	73.41	72	0	1	185	55	239	4.2e-59	Iron ABC transporter ATP-binding protein	CVO76_08480	Arthrobacter agilis	NA	ATP binding [GO:0005524]; ATPase activity [GO:0016887]	GO:0005524; GO:0016887	GO:0005524~ATP binding;GO:0016887~ATPase activity	NA	NA
g1508.t1	264	tr|A0A0L0H8F2|A0A0L0H8F2_SPIPN	330	56.6	256	96.97	77.58	109	2	10	263	74	329	3.8e-74	Uncharacterized protein	SPPG_06800	Spizellomyces punctatus (strain DAOM BR117)	NA	oxidoreductase activity [GO:0016491]	GO:0016491	GO:0016491~oxidoreductase activity	NA	NA
g15085.t1	112	tr|A0A1U7LWT9|A0A1U7LWT9_NEOID	106	60.4	101	90.18	95.28	40	0	4	104	5	105	3.7e-26	60S ribosomal protein L36	NEOLI_000441	Neolecta irregularis (strain DAH-3)	NA	ribosome [GO:0005840]; structural constituent of ribosome [GO:0003735]; translation [GO:0006412]	GO:0003735; GO:0005840; GO:0006412	GO:0003735~structural constituent of ribosome	GO:0006412~translation	GO:0005840~ribosome
g15087.t1	149	tr|A0A2N0QMN3|A0A2N0QMN3_9GLOM	109	46.2	117	78.52	100	55	1	24	140	1	109	8e-21	Aminoacid dehydrogenase-like protein (Fragment)	RhiirA1_481827	Rhizophagus irregularis	NA	malate dehydrogenase (decarboxylating) (NAD+) activity [GO:0004471]	GO:0004471	GO:0004471~malate dehydrogenase (decarboxylating) (NAD+) activity	NA	NA
g15091.t1	186	tr|A0A2L0UIB4|A0A2L0UIB4_9MICC	480	45.6	171	91.94	35.62	92	1	10	179	80	250	2.3e-33	Peptidoglycan glycosyltransferase	CVO76_15965	Arthrobacter agilis	NA	integral component of membrane [GO:0016021]; penicillin binding [GO:0008658]; transferase activity [GO:0016740]	GO:0008658; GO:0016021; GO:0016740	GO:0008658~penicillin binding;GO:0016740~transferase activity	NA	GO:0016021~integral component of membrane
g1510.t1	2551	tr|A0A2G8N1K8|A0A2G8N1K8_9PSED	452	58.1	446	17.48	98.67	179	5	1743	2184	8	449	2.5e-146	Glutamine synthetase	CQW31_10175	Pseudomonas sp. 382	NA	glutamate-ammonia ligase activity [GO:0004356]; glutamine biosynthetic process [GO:0006542]	GO:0004356; GO:0006542	GO:0004356~glutamate-ammonia ligase activity	GO:0006542~glutamine biosynthetic process	NA
g15101.t1	185	tr|A0A218Z268|A0A218Z268_9HELO	567	36.7	169	91.35	29.81	99	3	14	176	49	215	1.5e-21	Acetolactate synthase	B2J93_526	Marssonina coronariae	NA	acetolactate synthase activity [GO:0003984]; magnesium ion binding [GO:0000287]; thiamine pyrophosphate binding [GO:0030976]; butanediol metabolic process [GO:0034077]	GO:0000287; GO:0003984; GO:0030976; GO:0034077	GO:0000287~magnesium ion binding;GO:0003984~acetolactate synthase activity;GO:0030976~thiamine pyrophosphate binding	GO:0034077~butanediol metabolic process	NA
g15103.t1	158	tr|A0A0L0HC43|A0A0L0HC43_SPIPN	158	85.4	158	100	100	22	1	2	158	1	158	3.9e-74	Ubiquitin-40S ribosomal protein S27a	SPPG_06203	Spizellomyces punctatus (strain DAOM BR117)	NA	ribosome [GO:0005840]; structural constituent of ribosome [GO:0003735]; translation [GO:0006412]	GO:0003735; GO:0005840; GO:0006412	GO:0003735~structural constituent of ribosome	GO:0006412~translation	GO:0005840~ribosome
g15104.t1	184	tr|A0A2N0QJ90|A0A2N0QJ90_9GLOM	160	58.2	146	79.35	91.25	61	0	34	179	12	157	1.3e-44	CBS domain-containing protein	RhiirA1_484510	Rhizophagus irregularis	NA	flavin adenine dinucleotide binding [GO:0050660]	GO:0050660	GO:0050660~flavin adenine dinucleotide binding	NA	NA
g1511.t1	440	tr|A0A2G8N0Q0|A0A2G8N0Q0_9PSED	427	63.6	418	95	97.89	152	0	22	439	9	426	1.3e-159	FAD-binding oxidoreductase	CQW31_11010	Pseudomonas sp. 382	NA	oxidoreductase activity [GO:0016491]	GO:0016491	GO:0016491~oxidoreductase activity	NA	NA
g15117.t1	184	tr|A0A2L0UHI6|A0A2L0UHI6_9MICC	545	45.9	157	85.33	28.81	81	2	4	158	109	263	4e-30	Glutathione ABC transporter ATP-binding protein	CVO76_14420	Arthrobacter agilis	NA	ATP binding [GO:0005524]; ATPase activity [GO:0016887]; peptide transport [GO:0015833]	GO:0005524; GO:0015833; GO:0016887	GO:0005524~ATP binding;GO:0016887~ATPase activity	GO:0015833~peptide transport	NA
g15120.t1	148	tr|A0A1X2HMW2|A0A1X2HMW2_SYNRA	404	44.9	147	99.32	36.39	74	3	2	148	265	404	6.1e-29	Uncharacterized protein	BCR43DRAFT_468855	Syncephalastrum racemosum (Filamentous fungus)	NA	translation elongation factor activity [GO:0003746]	GO:0003746	GO:0003746~translation elongation factor activity	NA	NA
g15122.t1	183	tr|A0A2G8N1Z6|A0A2G8N1Z6_9PSED	422	44.8	183	100	43.36	92	4	2	179	173	351	9.2e-35	Malate dehydrogenase	CQW31_10695	Pseudomonas sp. 382	NA	malate dehydrogenase (decarboxylating) (NAD+) activity [GO:0004471]; metal ion binding [GO:0046872]; NAD binding [GO:0051287]	GO:0004471; GO:0046872; GO:0051287	GO:0004471~malate dehydrogenase (decarboxylating) (NAD+) activity;GO:0046872~metal ion binding;GO:0051287~NAD binding	NA	NA
g15131.t1	171	tr|A0A1S9DH84|A0A1S9DH84_ASPOZ	618	46	163	95.32	26.38	84	4	8	170	443	601	1.7e-27	Ankyrin repeat-containing domain-containing protein	OAory_01097140	Aspergillus oryzae (Yellow koji mold)	NA	NA	NA	NA	NA	NA
g15132.t1	119	tr|A0A061B6E2|A0A061B6E2_CYBFA	119	56.3	119	100	100	50	1	1	119	1	117	2.1e-32	CYFA0S11e03532g1_1	BON22_2962 CYFA0S_11e03532g	Cyberlindnera fabianii (Yeast) (Hansenula fabianii)	NA	ribosome [GO:0005840]; structural constituent of ribosome [GO:0003735]; translation [GO:0006412]	GO:0003735; GO:0005840; GO:0006412	GO:0003735~structural constituent of ribosome	GO:0006412~translation	GO:0005840~ribosome
g15134.t1	182	tr|A0A2G8MR10|A0A2G8MR10_9PSED	861	42.3	182	100	21.14	103	2	2	182	486	666	4.7e-31	Non-ribosomal peptide synthetase (Fragment)	CQW31_29985	Pseudomonas sp. 382	NA	catalytic activity [GO:0003824]	GO:0003824	GO:0003824~catalytic activity	NA	NA
g15138.t1	164	tr|A0A163LC92|A0A163LC92_DIDRA	761	40.7	86	52.44	11.3	45	2	1	86	678	757	0.00034	Uncharacterized protein	ST47_g1267	Didymella rabiei (Chickpea ascochyta blight fungus) (Mycosphaerella rabiei)	NA	integral component of membrane [GO:0016021]; DNA binding [GO:0003677]; phosphorelay sensor kinase activity [GO:0000155]; protein dimerization activity [GO:0046983]; regulation of transcription, DNA-templated [GO:0006355]	GO:0000155; GO:0003677; GO:0006355; GO:0016021; GO:0046983	GO:0000155~phosphorelay sensor kinase activity;GO:0003677~DNA binding;GO:0046983~protein dimerization activity	GO:0006355~regulation of transcription, DNA-templated	GO:0016021~integral component of membrane
g15143.t1	151	tr|A0A1Y1Y5A7|A0A1Y1Y5A7_9FUNG	6237	33.1	142	94.04	2.28	88	3	2	139	4067	4205	4.3e-14	Amino acid adenylation	K493DRAFT_375580	Basidiobolus meristosporus CBS 931.73	NA	catalytic activity [GO:0003824]; phosphopantetheine binding [GO:0031177]	GO:0003824; GO:0031177	GO:0003824~catalytic activity;GO:0031177~phosphopantetheine binding	NA	NA
g15146.t1	171	tr|A0A2G8N320|A0A2G8N320_9PSED	308	44.8	163	95.32	52.92	84	1	15	171	23	185	1.6e-28	Dipeptide ABC transporter permease DppC	CQW31_08355	Pseudomonas sp. 382	NA	integral component of membrane [GO:0016021]; plasma membrane [GO:0005886]; transmembrane transport [GO:0055085]	GO:0005886; GO:0016021; GO:0055085	NA	GO:0055085~transmembrane transport	GO:0005886~plasma membrane;GO:0016021~integral component of membrane
g15150.t1	99	tr|A0A165N773|A0A165N773_9HOMO	306	38.6	101	100	33.01	60	1	1	99	206	306	2.4e-13	Ribosomal_L18_c domain-containing protein	NEOLEDRAFT_1102434	Neolentinus lepideus HHB14362 ss-1	NA	ribosome [GO:0005840]; 5S rRNA binding [GO:0008097]; structural constituent of ribosome [GO:0003735]; translation [GO:0006412]	GO:0003735; GO:0005840; GO:0006412; GO:0008097	GO:0003735~structural constituent of ribosome;GO:0008097~5S rRNA binding	GO:0006412~translation	GO:0005840~ribosome
g15153.t1	125	tr|A0A015J0I2|A0A015J0I2_9GLOM	125	84.8	125	100	100	19	0	1	125	1	125	9e-58	Ribosomal 60S subunit protein L23B	RirG_182280	Rhizophagus irregularis (strain DAOM 197198w) (Glomus intraradices)	NA	ribosome [GO:0005840]; structural constituent of ribosome [GO:0003735]; translation [GO:0006412]	GO:0003735; GO:0005840; GO:0006412	GO:0003735~structural constituent of ribosome	GO:0006412~translation	GO:0005840~ribosome
g15155.t1	180	tr|A0A1B3FCL1|A0A1B3FCL1_9GAMM	436	33.3	180	100	41.28	118	2	2	180	231	409	1.2e-15	MFS transporter	ATE40_009850	Serratia sp. YD25	NA	integral component of membrane [GO:0016021]; transmembrane transport [GO:0055085]	GO:0016021; GO:0055085	NA	GO:0055085~transmembrane transport	GO:0016021~integral component of membrane
g15158.t1	179	tr|A0A163MCR8|A0A163MCR8_DIDRA	825	38.5	179	100	21.7	103	2	1	179	569	740	5.8e-26	FAD-binding PCMH-type domain-containing protein	ST47_g255	Didymella rabiei (Chickpea ascochyta blight fungus) (Mycosphaerella rabiei)	NA	FAD binding [GO:0071949]; oxidoreductase activity, acting on the CH-NH2 group of donors, NAD or NADP as acceptor [GO:0016639]; cellular amino acid metabolic process [GO:0006520]	GO:0006520; GO:0016639; GO:0071949	GO:0016639~oxidoreductase activity, acting on the CH-NH2 group of donors, NAD or NADP as acceptor;GO:0071949~FAD binding	GO:0006520~cellular amino acid metabolic process	NA
g15162.t1	180	tr|A0A2N0QLL5|A0A2N0QLL5_9GLOM	161	58.9	146	81.11	90.68	58	1	35	180	1	144	7.6e-42	Aldo/keto reductase (Fragment)	RhiirA1_482615	Rhizophagus irregularis	NA	NA	NA	NA	NA	NA
g15163.t1	160	tr|A0A2G8N082|A0A2G8N082_9PSED	480	42.6	108	67.5	22.5	58	1	5	112	212	315	4e-18	Alanine:cation symporter family protein	CQW31_12425	Pseudomonas sp. 382	NA	integral component of membrane [GO:0016021]; plasma membrane [GO:0005886]; alanine:sodium symporter activity [GO:0015655]	GO:0005886; GO:0015655; GO:0016021	GO:0015655~alanine:sodium symporter activity	NA	GO:0005886~plasma membrane;GO:0016021~integral component of membrane
g15167.t1	137	tr|A0A015KDE1|A0A015KDE1_9GLOM	304	34.4	131	95.62	43.09	84	1	1	131	93	221	3.8e-17	ATP-binding cassette permease MDL2	RirG_002250	Rhizophagus irregularis (strain DAOM 197198w) (Glomus intraradices)	NA	ATP binding [GO:0005524]; ATPase activity [GO:0016887]	GO:0005524; GO:0016887	GO:0005524~ATP binding;GO:0016887~ATPase activity	NA	NA
g15168.t1	134	tr|S2KAG0|S2KAG0_MUCC1	847	47.4	135	100	15.94	70	1	1	134	249	383	4.1e-24	DIS3-like exonuclease 2 (EC 3.1.13.-)	HMPREF1544_00726	Mucor circinelloides f. circinelloides (strain 1006PhL) (Mucormycosis agent) (Calyptromyces circinelloides)	NA	P-body [GO:0000932]; 3'-5'-exoribonuclease activity [GO:0000175]; metal ion binding [GO:0046872]; RNA binding [GO:0003723]; nuclear-transcribed mRNA catabolic process, exonucleolytic, 3'-5' [GO:0034427]; polyuridylation-dependent mRNA catabolic process [GO:1990074]	GO:0000175; GO:0000932; GO:0003723; GO:0034427; GO:0046872; GO:1990074	GO:0000175~3'-5'-exoribonuclease activity;GO:0003723~RNA binding;GO:0046872~metal ion binding	GO:0034427~nuclear-transcribed mRNA catabolic process, exonucleolytic, 3'-5';GO:1990074~polyuridylation-dependent mRNA catabolic process	GO:0000932~cytoplasmic mRNA processing body
g15169.t1	151	tr|A0A163LCY0|A0A163LCY0_DIDRA	621	50.4	139	92.05	22.38	69	0	13	151	117	255	9.3e-33	HTH marR-type domain-containing protein	ST47_g1162	Didymella rabiei (Chickpea ascochyta blight fungus) (Mycosphaerella rabiei)	NA	DNA-binding transcription factor activity [GO:0003700]; oxidoreductase activity, acting on paired donors, with incorporation or reduction of molecular oxygen [GO:0016705]	GO:0003700; GO:0016705	GO:0003700~sequence-specific DNA binding transcription factor activity;GO:0016705~oxidoreductase activity, acting on paired donors, with incorporation or reduction of molecular oxygen	NA	NA
g1517.t1	375	tr|A0A2N0QNL4|A0A2N0QNL4_9GLOM	353	30.3	228	60.8	64.59	157	1	76	301	124	351	1.4e-26	TRAP dicarboxylate transporter DctP subunit (Fragment)	RhiirA1_404823	Rhizophagus irregularis	NA	transmembrane transport [GO:0055085]	GO:0055085	NA	GO:0055085~transmembrane transport	NA
g15173.t1	169	tr|A0A2G8MR03|A0A2G8MR03_9PSED	1386	41.6	166	98.22	11.98	97	0	3	168	1138	1303	2.8e-30	Non-ribosomal peptide synthetase (Fragment)	CQW31_29960	Pseudomonas sp. 382	NA	catalytic activity [GO:0003824]; phosphopantetheine binding [GO:0031177]	GO:0003824; GO:0031177	GO:0003824~catalytic activity;GO:0031177~phosphopantetheine binding	NA	NA
g1518.t1	881	tr|A0A2G8MSH9|A0A2G8MSH9_9PSED	426	36.1	407	46.2	95.54	254	3	164	568	5	407	2.6e-74	TRAP transporter large permease	CQW31_27235	Pseudomonas sp. 382	NA	integral component of membrane [GO:0016021]	GO:0016021	NA	NA	GO:0016021~integral component of membrane
g15183.t1	114	tr|A0A067MW77|A0A067MW77_9HOMO	112	65.2	112	98.25	100	36	1	3	114	4	112	3.5e-32	Uncharacterized protein	BOTBODRAFT_103495	Botryobasidium botryosum FD-172 SS1	NA	ribosome [GO:0005840]; structural constituent of ribosome [GO:0003735]; translational elongation [GO:0006414]	GO:0003735; GO:0005840; GO:0006414	GO:0003735~structural constituent of ribosome	GO:0006414~translational elongation	GO:0005840~ribosome
g15186.t1	177	tr|A0A2N0QH19|A0A2N0QH19_9GLOM	185	76.7	163	92.09	88.11	38	0	14	176	1	163	6.8e-67	SRP54-domain-containing protein (Fragment)	RhiirA1_307187	Rhizophagus irregularis	NA	signal recognition particle [GO:0048500]; GTP binding [GO:0005525]; GTPase activity [GO:0003924]; SRP-dependent cotranslational protein targeting to membrane [GO:0006614]	GO:0003924; GO:0005525; GO:0006614; GO:0048500	GO:0003924~GTPase activity;GO:0005525~GTP binding	GO:0006614~SRP-dependent cotranslational protein targeting to membrane	GO:0048500~signal recognition particle
g15188.t1	150	tr|A0A0L0HJP7|A0A0L0HJP7_SPIPN	175	51.7	149	99.33	85.14	72	0	1	149	27	175	3e-39	60S ribosomal protein L20	SPPG_04186	Spizellomyces punctatus (strain DAOM BR117)	NA	ribosome [GO:0005840]; structural constituent of ribosome [GO:0003735]; translation [GO:0006412]	GO:0003735; GO:0005840; GO:0006412	GO:0003735~structural constituent of ribosome	GO:0006412~translation	GO:0005840~ribosome
g15189.t1	68	tr|A0A075B252|A0A075B252_9FUNG	105	63.3	60	88.24	57.14	22	0	2	61	45	104	1.2e-11	60S ribosomal protein L36	O9G_002034 ROZALSC1DRAFT_27640	Rozella allomycis (strain CSF55)	NA	ribosome [GO:0005840]; structural constituent of ribosome [GO:0003735]; translation [GO:0006412]	GO:0003735; GO:0005840; GO:0006412	GO:0003735~structural constituent of ribosome	GO:0006412~translation	GO:0005840~ribosome
g1519.t1	746	tr|A0A1B3FBN2|A0A1B3FBN2_9GAMM	697	47.7	728	97.59	100	330	9	16	742	13	690	5.5e-187	Prolyl oligopeptidase	ATE40_008045	Serratia sp. YD25	NA	serine-type endopeptidase activity [GO:0004252]; serine-type exopeptidase activity [GO:0070008]	GO:0004252; GO:0070008	GO:0004252~serine-type endopeptidase activity;GO:0070008~serine-type exopeptidase activity	NA	NA
g15191.t1	175	tr|Q5B2Y8|Q5B2Y8_EMENI	1571	71.4	175	100	11.14	50	0	1	175	1019	1193	5e-62	Telomere-associated RecQ helicase, putative (AFU_orthologue AFUA_6G14720)	ANIA_05092	Emericella nidulans (strain FGSC A4 / ATCC 38163 / CBS 112.46 / NRRL 194 / M139) (Aspergillus nidulans)	NA	ATP binding [GO:0005524]; nucleic acid binding [GO:0003676]	GO:0003676; GO:0005524	GO:0003676~nucleic acid binding;GO:0005524~ATP binding	NA	NA
g15194.t1	167	tr|A0A2L0UEP2|A0A2L0UEP2_9MICC	346	67.5	166	99.4	47.98	54	0	1	166	180	345	1.6e-57	Pantothenate kinase (EC 2.7.1.33) (Pantothenic acid kinase)	coaA CVO76_08775	Arthrobacter agilis	Cofactor biosynthesis; coenzyme A biosynthesis; CoA from (R)-pantothenate: step 1/5.	cytoplasm [GO:0005737]; ATP binding [GO:0005524]; pantothenate kinase activity [GO:0004594]; coenzyme A biosynthetic process [GO:0015937]	GO:0004594; GO:0005524; GO:0005737; GO:0015937	GO:0004594~pantothenate kinase activity;GO:0005524~ATP binding	GO:0015937~coenzyme A biosynthetic process	GO:0005737~cytoplasm
g15199.t1	174	tr|A0A2N0QHW1|A0A2N0QHW1_9GLOM	196	79.9	174	100	88.78	35	0	1	174	11	184	4.1e-77	UvrA_inter domain-containing protein (Fragment)	RhiirA1_485742	Rhizophagus irregularis	NA	NA	NA	NA	NA	NA
g1520.t1	228	tr|A0A2G8N5Y5|A0A2G8N5Y5_9PSED	556	46.7	152	66.67	27.34	75	3	23	172	32	179	1.9e-29	FMN-binding glutamate synthase family protein	CQW31_04030	Pseudomonas sp. 382	NA	integral component of membrane [GO:0016021]; glutamate synthase activity [GO:0015930]; glutamate biosynthetic process [GO:0006537]	GO:0006537; GO:0015930; GO:0016021	GO:0015930~glutamate synthase activity	GO:0006537~glutamate biosynthetic process	GO:0016021~integral component of membrane
g15203.t1	146	tr|A0A1B3FGZ7|A0A1B3FGZ7_9GAMM	456	40.4	151	100	33.11	77	3	2	146	202	345	2.5e-19	Periplasmic serine endoprotease DegP-like (EC 3.4.21.107)	ATE40_018115	Serratia sp. YD25	NA	periplasmic space [GO:0042597]; serine-type endopeptidase activity [GO:0004252]	GO:0004252; GO:0042597	GO:0004252~serine-type endopeptidase activity	NA	GO:0042597~periplasmic space
g15206.t1	119	tr|A0A061B6E2|A0A061B6E2_CYBFA	119	56.3	119	100	100	50	1	1	119	1	117	5.6e-33	CYFA0S11e03532g1_1	BON22_2962 CYFA0S_11e03532g	Cyberlindnera fabianii (Yeast) (Hansenula fabianii)	NA	ribosome [GO:0005840]; structural constituent of ribosome [GO:0003735]; translation [GO:0006412]	GO:0003735; GO:0005840; GO:0006412	GO:0003735~structural constituent of ribosome	GO:0006412~translation	GO:0005840~ribosome
g1521.t1	1113	tr|A0A0A2VY27|A0A0A2VY27_BEABA	563	56.3	423	38.01	75.13	182	2	29	450	1	421	3.5e-129	Inner membrane permease ygbN	BBAD15_g3005	Beauveria bassiana D1-5	NA	integral component of membrane [GO:0016021]; DNA binding [GO:0003677]; gluconate transmembrane transporter activity [GO:0015128]; RNA polymerase binding [GO:0070063]; regulation of DNA-templated transcription, elongation [GO:0032784]	GO:0003677; GO:0015128; GO:0016021; GO:0032784; GO:0070063	GO:0003677~DNA binding;GO:0015128~gluconate transmembrane transporter activity;GO:0070063~RNA polymerase binding	GO:0032784~regulation of DNA-templated transcription, elongation	GO:0016021~integral component of membrane
g15217.t1	174	tr|A0A1B3FCQ5|A0A1B3FCQ5_9GAMM	333	57.1	161	92.53	48.35	69	0	1	161	118	278	8.4e-46	Oligopeptide ABC transporter ATP-binding protein OppF	ATE40_010165	Serratia sp. YD25	NA	ATP binding [GO:0005524]; ATPase activity [GO:0016887]; peptide transport [GO:0015833]	GO:0005524; GO:0015833; GO:0016887	GO:0005524~ATP binding;GO:0016887~ATPase activity	GO:0015833~peptide transport	NA
g15220.t1	161	tr|A0A2G8MYJ2|A0A2G8MYJ2_9PSED	320	40.9	154	95.65	48.12	90	1	8	161	79	231	2.3e-21	Pseudouridine synthase (EC 5.4.99.-)	CQW31_17665	Pseudomonas sp. 382	NA	pseudouridine synthase activity [GO:0009982]; RNA binding [GO:0003723]; pseudouridine synthesis [GO:0001522]	GO:0001522; GO:0003723; GO:0009982	GO:0003723~RNA binding;GO:0009982~pseudouridine synthase activity	GO:0001522~pseudouridine synthesis	NA
g15224.t1	172	tr|A0A1Y1Y1A8|A0A1Y1Y1A8_9FUNG	449	37.9	182	100	40.53	100	4	2	172	213	392	1.6e-20	Ammonium transporter	K493DRAFT_227203	Basidiobolus meristosporus CBS 931.73	NA	integral component of membrane [GO:0016021]; ammonium transmembrane transporter activity [GO:0008519]	GO:0008519; GO:0016021	GO:0008519~ammonium transmembrane transporter activity	NA	GO:0016021~integral component of membrane
g15228.t1	95	tr|A0A137P7P9|A0A137P7P9_CONC2	550	45.8	107	100	19.45	46	1	1	95	444	550	1.1e-18	Heat shock protein 70	CONCODRAFT_49178	Conidiobolus coronatus (strain ATCC 28846 / CBS 209.66 / NRRL 28638) (Delacroixia coronata)	NA	ATP binding [GO:0005524]	GO:0005524	GO:0005524~ATP binding	NA	NA
g15229.t1	173	tr|A0A2G8N510|A0A2G8N510_9PSED	686	33.3	162	93.64	23.62	95	2	1	154	408	564	9e-16	N-methylproline demethylase	CQW31_03600	Pseudomonas sp. 382	NA	FMN binding [GO:0010181]; methyltransferase activity [GO:0008168]; oxidoreductase activity [GO:0016491]	GO:0008168; GO:0010181; GO:0016491	GO:0008168~methyltransferase activity;GO:0010181~FMN binding;GO:0016491~oxidoreductase activity	NA	NA
g15231.t1	172	tr|A0A2L0UCB4|A0A2L0UCB4_9MICC	527	55.2	165	95.93	31.31	64	2	1	156	360	523	1.3e-38	Histidine ammonia-lyase (EC 4.3.1.3)	hutH CVO76_03830	Arthrobacter agilis	Amino-acid degradation; L-histidine degradation into L-glutamate; N-formimidoyl-L-glutamate from L-histidine: step 1/3.	cytoplasm [GO:0005737]; histidine ammonia-lyase activity [GO:0004397]; histidine catabolic process to glutamate and formamide [GO:0019556]; histidine catabolic process to glutamate and formate [GO:0019557]	GO:0004397; GO:0005737; GO:0019556; GO:0019557	GO:0004397~histidine ammonia-lyase activity	GO:0019556~histidine catabolic process to glutamate and formamide;GO:0019557~histidine catabolic process to glutamate and formate	GO:0005737~cytoplasm
g15234.t1	172	tr|A0A2L0UHC5|A0A2L0UHC5_9MICC	441	45	171	99.42	38.78	93	1	1	171	148	317	2.9e-38	MFS transporter	CVO76_14145	Arthrobacter agilis	NA	integral component of membrane [GO:0016021]; transmembrane transport [GO:0055085]	GO:0016021; GO:0055085	NA	GO:0055085~transmembrane transport	GO:0016021~integral component of membrane
g1524.t1	799	tr|A0A1B3FA93|A0A1B3FA93_9GAMM	573	59.7	523	65.46	91.27	209	2	266	787	4	525	2.5e-177	Pyruvate dehydrogenase	ATE40_005095	Serratia sp. YD25	NA	catalytic activity [GO:0003824]; magnesium ion binding [GO:0000287]; thiamine pyrophosphate binding [GO:0030976]	GO:0000287; GO:0003824; GO:0030976	GO:0000287~magnesium ion binding;GO:0003824~catalytic activity;GO:0030976~thiamine pyrophosphate binding	NA	NA
g15242.t1	128	tr|A0A139A3K6|A0A139A3K6_GONPR	233	50.4	133	100	57.08	58	2	1	128	104	233	9.6e-31	Elongation factor 1-beta-like protein	M427DRAFT_72983	Gonapodya prolifera (strain JEL478) (Monoblepharis prolifera)	NA	eukaryotic translation elongation factor 1 complex [GO:0005853]; translation elongation factor activity [GO:0003746]	GO:0003746; GO:0005853	GO:0003746~translation elongation factor activity	NA	GO:0005853~eukaryotic translation elongation factor 1 complex
g15244.t1	171	tr|A0A0A2VZJ4|A0A0A2VZJ4_BEABA	647	56.7	171	100	26.43	74	0	1	171	148	318	2.3e-51	High-affinity choline transport protein	BBAD15_g862	Beauveria bassiana D1-5	NA	integral component of membrane [GO:0016021]; transmembrane transporter activity [GO:0022857]; nitrogen compound transport [GO:0071705]	GO:0016021; GO:0022857; GO:0071705	GO:0022857~transmembrane transporter activity	GO:0071705~nitrogen compound transport	GO:0016021~integral component of membrane
g15247.t1	171	tr|A0A2L0UEX2|A0A2L0UEX2_9MICC	803	59.9	192	100	23.91	56	1	1	171	438	629	6.5e-59	DNA-directed RNA polymerase subunit beta (EC 2.7.7.6) (Fragment)	CVO76_09035	Arthrobacter agilis	NA	DNA binding [GO:0003677]; DNA-directed 5'-3' RNA polymerase activity [GO:0003899]; ribonucleoside binding [GO:0032549]; transcription, DNA-templated [GO:0006351]	GO:0003677; GO:0003899; GO:0006351; GO:0032549	GO:0003677~DNA binding;GO:0003899~DNA-directed RNA polymerase activity;GO:0032549~ribonucleoside binding	GO:0006351~transcription, DNA-templated	NA
g15251.t1	82	tr|A0A0C4E029|A0A0C4E029_MAGP6	447	87.2	78	95.12	17.45	10	0	1	78	363	440	6.6e-33	Tubulin beta chain	MAPG_05695	Magnaporthiopsis poae (strain ATCC 64411 / 73-15) (Kentucky bluegrass fungus) (Magnaporthe poae)	NA	cytoplasm [GO:0005737]; microtubule [GO:0005874]; GTP binding [GO:0005525]; GTPase activity [GO:0003924]; structural constituent of cytoskeleton [GO:0005200]; microtubule-based process [GO:0007017]	GO:0003924; GO:0005200; GO:0005525; GO:0005737; GO:0005874; GO:0007017	GO:0003924~GTPase activity;GO:0005200~structural constituent of cytoskeleton;GO:0005525~GTP binding	GO:0007017~microtubule-based process	GO:0005737~cytoplasm;GO:0005874~microtubule
g15258.t1	93	tr|A0A2L0UBP7|A0A2L0UBP7_9MICC	263	71	93	100	35.36	27	0	1	93	101	193	1.2e-30	Glutamine ABC transporter ATP-binding protein	glnQ CVO76_02645	Arthrobacter agilis	NA	ATP binding [GO:0005524]; ATPase activity [GO:0016887]; ATPase-coupled amino acid transmembrane transporter activity [GO:0015424]	GO:0005524; GO:0015424; GO:0016887	GO:0005524~ATP binding;GO:0015424~amino acid-transporting ATPase activity;GO:0016887~ATPase activity	NA	NA
g1526.t1	254	tr|A0A2G8N2L8|A0A2G8N2L8_9PSED	236	30.5	200	78.74	84.75	134	3	31	229	29	224	9.5e-14	GntR family transcriptional regulator	CQW31_09310	Pseudomonas sp. 382	NA	DNA binding [GO:0003677]; DNA-binding transcription factor activity [GO:0003700]	GO:0003677; GO:0003700	GO:0003677~DNA binding;GO:0003700~sequence-specific DNA binding transcription factor activity	NA	NA
g15269.t1	107	tr|A0A2T9YIS9|A0A2T9YIS9_9FUNG	1271	34.3	108	100	8.5	60	2	4	102	63	168	6.2e-07	Methionine synthase (EC 2.1.1.13) (5-methyltetrahydrofolate--homocysteine methyltransferase)	BB559_003805	Furculomyces boomerangus	Amino-acid biosynthesis; L-methionine biosynthesis via de novo pathway; L-methionine from L-homocysteine (MetH route): step 1/1.	cobalamin binding [GO:0031419]; methionine synthase activity [GO:0008705]; zinc ion binding [GO:0008270]; pteridine-containing compound metabolic process [GO:0042558]	GO:0008270; GO:0008705; GO:0031419; GO:0042558	GO:0008270~zinc ion binding;GO:0008705~methionine synthase activity;GO:0031419~cobalamin binding	GO:0042558~pteridine-containing compound metabolic process	NA
g15270.t1	108	tr|H6BU64|H6BU64_EXODN	113	60.6	109	100	96.46	42	1	1	108	5	113	2.9e-28	50S ribosomal protein LP1	HMPREF1120_03771	Exophiala dermatitidis (strain ATCC 34100 / CBS 525.76 / NIH/UT8656) (Black yeast) (Wangiella dermatitidis)	NA	ribosome [GO:0005840]; structural constituent of ribosome [GO:0003735]; translational elongation [GO:0006414]	GO:0003735; GO:0005840; GO:0006414	GO:0003735~structural constituent of ribosome	GO:0006414~translational elongation	GO:0005840~ribosome
g15272.t1	115	tr|A0A067MW77|A0A067MW77_9HOMO	112	62.6	115	100	100	40	1	1	115	1	112	2.3e-31	Uncharacterized protein	BOTBODRAFT_103495	Botryobasidium botryosum FD-172 SS1	NA	ribosome [GO:0005840]; structural constituent of ribosome [GO:0003735]; translational elongation [GO:0006414]	GO:0003735; GO:0005840; GO:0006414	GO:0003735~structural constituent of ribosome	GO:0006414~translational elongation	GO:0005840~ribosome
g15273.t1	119	tr|A0A177W702|A0A177W702_BATDE	217	51.2	125	100	57.6	52	2	1	119	96	217	1.7e-26	Uncharacterized protein	BDEG_20091	Batrachochytrium dendrobatidis (strain JEL423)	NA	eukaryotic translation elongation factor 1 complex [GO:0005853]; translation elongation factor activity [GO:0003746]	GO:0003746; GO:0005853	GO:0003746~translation elongation factor activity	NA	GO:0005853~eukaryotic translation elongation factor 1 complex
g15274.t1	131	tr|A0A2L0UDV7|A0A2L0UDV7_9MICC	641	47	66	50.38	10.3	35	0	1	66	523	588	3.6e-09	Polysaccharide biosynthesis protein	CVO76_07340	Arthrobacter agilis	NA	integral component of membrane [GO:0016021]	GO:0016021	NA	NA	GO:0016021~integral component of membrane
g15280.t1	168	tr|A0A1B3F9M9|A0A1B3F9M9_9GAMM	541	63.3	166	98.81	30.68	61	0	1	166	295	460	6e-57	Glutamate synthase	ATE40_004300	Serratia sp. YD25	NA	integral component of membrane [GO:0016021]; glutamate synthase activity [GO:0015930]; glutamate biosynthetic process [GO:0006537]	GO:0006537; GO:0015930; GO:0016021	GO:0015930~glutamate synthase activity	GO:0006537~glutamate biosynthetic process	GO:0016021~integral component of membrane
g15284.t1	142	tr|A0A232LLW2|A0A232LLW2_9EURO	696	55.6	142	100	20.4	63	0	1	142	444	585	2.4e-38	OBG-type G domain-containing protein	Egran_07127	Elaphomyces granulatus	NA	GTP binding [GO:0005525]; GTPase activity [GO:0003924]; magnesium ion binding [GO:0000287]	GO:0000287; GO:0003924; GO:0005525	GO:0000287~magnesium ion binding;GO:0003924~GTPase activity;GO:0005525~GTP binding	NA	NA
g15285.t1	168	tr|A0A2L0UF45|A0A2L0UF45_9MICC	839	69	168	100	20.02	44	5	3	166	313	476	7.6e-60	ATP-dependent DNA ligase (EC 6.5.1.1)	CVO76_09485	Arthrobacter agilis	NA	ATP binding [GO:0005524]; DNA ligase (ATP) activity [GO:0003910]; DNA ligation involved in DNA repair [GO:0051103]; DNA recombination [GO:0006310]	GO:0003910; GO:0005524; GO:0006310; GO:0051103	GO:0003910~DNA ligase (ATP) activity;GO:0005524~ATP binding	GO:0006310~DNA recombination;GO:0051103~DNA ligation involved in DNA repair	NA
g15287.t1	98	tr|A0A317AGF7|A0A317AGF7_9PLEO	260	98	98	100	37.69	2	0	1	98	162	259	1.6e-49	Uncharacterized protein	PtrARCrB10_12066	Pyrenophora tritici-repentis	NA	integral component of membrane [GO:0016021]; thylakoid [GO:0009579]; chlorophyll binding [GO:0016168]; photosynthesis, light harvesting [GO:0009765]; protein-chromophore linkage [GO:0018298]	GO:0009579; GO:0009765; GO:0016021; GO:0016168; GO:0018298	GO:0016168~chlorophyll binding	GO:0009765~photosynthesis, light harvesting;GO:0018298~protein-chromophore linkage	GO:0009579~thylakoid;GO:0016021~integral component of membrane
g15288.t1	168	tr|A0A1B3FB57|A0A1B3FB57_9GAMM	456	55.7	140	83.33	30.7	62	0	29	168	11	150	2.1e-41	Putrescine importer PuuP	ATE40_006935	Serratia sp. YD25	NA	integral component of membrane [GO:0016021]; transmembrane transporter activity [GO:0022857]	GO:0016021; GO:0022857	GO:0022857~transmembrane transporter activity	NA	GO:0016021~integral component of membrane
g15293.t1	140	tr|A0A1B3FFU5|A0A1B3FFU5_9GAMM	400	52	125	89.29	31.25	58	2	18	140	5	129	1.9e-24	Glycine betaine/L-proline ABC transporter ATP-binding protein	ATE40_015910	Serratia sp. YD25	NA	membrane [GO:0016020]; ATP binding [GO:0005524]; ATPase activity [GO:0016887]; glycine betaine transport [GO:0031460]	GO:0005524; GO:0016020; GO:0016887; GO:0031460	GO:0005524~ATP binding;GO:0016887~ATPase activity	GO:0031460~glycine betaine transport	GO:0016020~membrane
g153.t1	639	tr|A0A2G8N656|A0A2G8N656_9PSED	254	34.3	178	27.86	70.08	101	4	6	173	9	180	3.5e-12	Transcriptional regulator GlcC	CQW31_00845	Pseudomonas sp. 382	NA	DNA binding [GO:0003677]; DNA-binding transcription factor activity [GO:0003700]	GO:0003677; GO:0003700	GO:0003677~DNA binding;GO:0003700~sequence-specific DNA binding transcription factor activity	NA	NA
g15307.t1	166	tr|A0A2L0UAG4|A0A2L0UAG4_9MICC	374	57.8	166	100	44.39	69	1	1	166	1	165	3.1e-45	Beta sliding clamp	CVO76_00080	Arthrobacter agilis	NA	cytoplasm [GO:0005737]; DNA polymerase III complex [GO:0009360]; 3'-5' exonuclease activity [GO:0008408]; DNA binding [GO:0003677]; DNA-directed DNA polymerase activity [GO:0003887]; DNA replication [GO:0006260]	GO:0003677; GO:0003887; GO:0005737; GO:0006260; GO:0008408; GO:0009360	GO:0003677~DNA binding;GO:0003887~DNA-directed DNA polymerase activity;GO:0008408~3'-5' exonuclease activity	GO:0006260~DNA replication	GO:0005737~cytoplasm;GO:0009360~DNA polymerase III complex
g15331.t1	140	tr|A0A0A2W3M7|A0A0A2W3M7_BEABA	1163	45	140	100	12.04	71	1	5	138	310	449	4.6e-26	Dipeptide transport ATP-binding protein DppF	BBAD15_g1212	Beauveria bassiana D1-5	NA	integral component of membrane [GO:0016021]; ATP binding [GO:0005524]; ATPase activity [GO:0016887]; peptide transport [GO:0015833]; transmembrane transport [GO:0055085]	GO:0005524; GO:0015833; GO:0016021; GO:0016887; GO:0055085	GO:0005524~ATP binding;GO:0016887~ATPase activity	GO:0015833~peptide transport;GO:0055085~transmembrane transport	GO:0016021~integral component of membrane
g15333.t1	161	tr|A0A2L0UC40|A0A2L0UC40_9MICC	350	49.7	161	100	46	81	0	1	161	170	330	4.3e-36	Fructose-1,6-bisphosphatase	glpX CVO76_03390	Arthrobacter agilis	NA	fructose 1,6-bisphosphate 1-phosphatase activity [GO:0042132]; metal ion binding [GO:0046872]; gluconeogenesis [GO:0006094]; glycerol metabolic process [GO:0006071]	GO:0006071; GO:0006094; GO:0042132; GO:0046872	GO:0042132~fructose 1,6-bisphosphate 1-phosphatase activity;GO:0046872~metal ion binding	GO:0006071~glycerol metabolic process;GO:0006094~gluconeogenesis	NA
g15347.t1	163	tr|A0A2L0UDL6|A0A2L0UDL6_9MICC	310	83	112	68.71	36.13	19	0	52	163	113	224	3.2e-47	Dual-specificity RNA methyltransferase RlmN (Fragment)	CVO76_06615	Arthrobacter agilis	NA	cytoplasm [GO:0005737]; 4 iron, 4 sulfur cluster binding [GO:0051539]; metal ion binding [GO:0046872]; RNA methyltransferase activity [GO:0008173]; rRNA processing [GO:0006364]	GO:0005737; GO:0006364; GO:0008173; GO:0046872; GO:0051539	GO:0008173~RNA methyltransferase activity;GO:0046872~metal ion binding;GO:0051539~4 iron, 4 sulfur cluster binding	GO:0006364~rRNA processing	GO:0005737~cytoplasm
g1535.t1	293	tr|A0A2G8N6T2|A0A2G8N6T2_9PSED	287	34.3	280	95.56	97.56	175	4	1	274	1	277	1.4e-32	LysR family transcriptional regulator	CQW31_02195	Pseudomonas sp. 382	NA	DNA binding [GO:0003677]; DNA-binding transcription factor activity [GO:0003700]	GO:0003677; GO:0003700	GO:0003677~DNA binding;GO:0003700~sequence-specific DNA binding transcription factor activity	NA	NA
g15352.t1	152	tr|A0A2G8N0V5|A0A2G8N0V5_9PSED	441	52.6	135	88.82	30.61	64	0	18	152	14	148	6.5e-34	MFS transporter	CQW31_11190	Pseudomonas sp. 382	NA	integral component of membrane [GO:0016021]; transmembrane transporter activity [GO:0022857]	GO:0016021; GO:0022857	GO:0022857~transmembrane transporter activity	NA	GO:0016021~integral component of membrane
g15358.t1	107	tr|F4NV71|F4NV71_BATDJ	122	80.2	106	99.07	86.89	21	0	1	106	15	120	5.9e-42	Histone H2A	BATDEDRAFT_36433	Batrachochytrium dendrobatidis (strain JAM81 / FGSC 10211) (Frog chytrid fungus)	NA	nuclear chromatin [GO:0000790]; nucleosome [GO:0000786]; DNA binding [GO:0003677]; protein heterodimerization activity [GO:0046982]; chromatin organization [GO:0006325]	GO:0000786; GO:0000790; GO:0003677; GO:0006325; GO:0046982	GO:0003677~DNA binding;GO:0046982~protein heterodimerization activity	GO:0006325~chromatin organization	GO:0000786~nucleosome;GO:0000790~nuclear chromatin
g1536.t1	274	tr|A0A2G8MTI9|A0A2G8MTI9_9PSED	325	43.3	268	97.81	82.46	145	2	2	266	56	319	6.2e-51	3-phosphoglycerate dehydrogenase	CQW31_25200	Pseudomonas sp. 382	NA	NAD binding [GO:0051287]; oxidoreductase activity, acting on the CH-OH group of donors, NAD or NADP as acceptor [GO:0016616]	GO:0016616; GO:0051287	GO:0016616~oxidoreductase activity, acting on the CH-OH group of donors, NAD or NADP as acceptor;GO:0051287~NAD binding	NA	NA
g15360.t1	162	tr|A0A2L0UD29|A0A2L0UD29_9MICC	940	61.1	162	100	17.23	63	0	1	162	90	251	1.5e-49	DNA polymerase I (EC 2.7.7.7)	polA CVO76_05225	Arthrobacter agilis	NA	DNA binding [GO:0003677]; DNA-directed DNA polymerase activity [GO:0003887]; nuclease activity [GO:0004518]; DNA repair [GO:0006281]; DNA-dependent DNA replication [GO:0006261]	GO:0003677; GO:0003887; GO:0004518; GO:0006261; GO:0006281	GO:0003677~DNA binding;GO:0003887~DNA-directed DNA polymerase activity;GO:0004518~nuclease activity	GO:0006261~DNA-dependent DNA replication;GO:0006281~DNA repair	NA
g15374.t1	161	tr|J8TZJ2|J8TZJ2_TRIAS	316	36.8	95	59.01	30.06	54	2	1	95	122	210	3.5e-06	Inosine-uridine preferring nucleoside hydrolase	A1Q1_08077	Trichosporon asahii var. asahii (strain ATCC 90039 / CBS 2479 / JCM 2466 / KCTC 7840 / NCYC 2677 / UAMH 7654) (Yeast)	NA	hydrolase activity [GO:0016787]	GO:0016787	GO:0016787~hydrolase activity	NA	NA
g15375.t1	161	tr|A0A1Y1YIT4|A0A1Y1YIT4_9FUNG	3244	43.3	157	97.52	4.84	89	0	5	161	193	349	3.1e-34	Non-ribosomal peptide synthetase module	K493DRAFT_368581	Basidiobolus meristosporus CBS 931.73	NA	hydrolase activity, acting on ester bonds [GO:0016788]; phosphopantetheine binding [GO:0031177]; biosynthetic process [GO:0009058]	GO:0009058; GO:0016788; GO:0031177	GO:0016788~hydrolase activity, acting on ester bonds;GO:0031177~phosphopantetheine binding	GO:0009058~biosynthetic process	NA
g1538.t1	2209	tr|A0A1B3FH58|A0A1B3FH58_9GAMM	325	50.5	305	13.81	93.85	151	0	1851	2155	8	312	4.3e-78	Quinone oxidoreductase	ATE40_018405	Serratia sp. YD25	NA	oxidoreductase activity [GO:0016491]	GO:0016491	GO:0016491~oxidoreductase activity	NA	NA
g15397.t1	150	tr|A0A0A2VZJ4|A0A0A2VZJ4_BEABA	647	52	150	100	23.18	71	1	1	150	180	328	3.3e-38	High-affinity choline transport protein	BBAD15_g862	Beauveria bassiana D1-5	NA	integral component of membrane [GO:0016021]; transmembrane transporter activity [GO:0022857]; nitrogen compound transport [GO:0071705]	GO:0016021; GO:0022857; GO:0071705	GO:0022857~transmembrane transporter activity	GO:0071705~nitrogen compound transport	GO:0016021~integral component of membrane
g15408.t1	125	tr|A0A2G8N537|A0A2G8N537_9PSED	156	33.9	121	96.8	77.56	76	2	1	118	22	141	2.3e-13	4-hydroxybenzoyl-CoA thioesterase	CQW31_03640	Pseudomonas sp. 382	NA	NA	NA	NA	NA	NA
g1541.t1	535	tr|A0A2L0UG27|A0A2L0UG27_9MICC	282	35.3	272	50.84	96.45	162	5	274	535	14	281	1.2e-37	Sugar ABC transporter permease	CVO76_11525	Arthrobacter agilis	NA	integral component of membrane [GO:0016021]; plasma membrane [GO:0005886]; transmembrane transport [GO:0055085]	GO:0005886; GO:0016021; GO:0055085	NA	GO:0055085~transmembrane transport	GO:0005886~plasma membrane;GO:0016021~integral component of membrane
g15412.t1	129	tr|A0A1R0H5S7|A0A1R0H5S7_9FUNG	506	58.3	120	93.02	23.72	49	1	6	124	252	371	1.8e-29	Cytosol aminopeptidase	AYI68_g1270	Smittium mucronatum	NA	cytoplasm [GO:0005737]; aminopeptidase activity [GO:0004177]; manganese ion binding [GO:0030145]; metalloexopeptidase activity [GO:0008235]	GO:0004177; GO:0005737; GO:0008235; GO:0030145	GO:0004177~aminopeptidase activity;GO:0008235~metalloexopeptidase activity;GO:0030145~manganese ion binding	NA	GO:0005737~cytoplasm
g15414.t1	159	tr|A0A2N0QH33|A0A2N0QH33_9GLOM	175	43	151	94.97	86.29	80	2	9	159	4	148	3.6e-27	DctM domain-containing protein (Fragment)	RhiirA1_406064	Rhizophagus irregularis	NA	integral component of membrane [GO:0016021]	GO:0016021	NA	NA	GO:0016021~integral component of membrane
g15418.t1	146	tr|A0A2L0UD16|A0A2L0UD16_9MICC	253	62.1	140	95.89	55.34	51	1	2	141	55	192	3.8e-39	Fe-S cluster assembly ATPase SufC	sufC CVO76_05490	Arthrobacter agilis	NA	ATP binding [GO:0005524]; ATPase activity [GO:0016887]	GO:0005524; GO:0016887	GO:0005524~ATP binding;GO:0016887~ATPase activity	NA	NA
g15425.t1	158	tr|A0A1B3FF42|A0A1B3FF42_9GAMM	759	53.5	155	98.1	20.42	72	0	4	158	19	173	7.4e-41	Malic enzyme	ATE40_014575	Serratia sp. YD25	NA	malate dehydrogenase (decarboxylating) (NAD+) activity [GO:0004471]; metal ion binding [GO:0046872]; NAD binding [GO:0051287]; transferase activity, transferring acyl groups [GO:0016746]; malate metabolic process [GO:0006108]	GO:0004471; GO:0006108; GO:0016746; GO:0046872; GO:0051287	GO:0004471~malate dehydrogenase (decarboxylating) (NAD+) activity;GO:0016746~transferase activity, transferring acyl groups;GO:0046872~metal ion binding;GO:0051287~NAD binding	GO:0006108~malate metabolic process	NA
g15429.t1	151	tr|A0A2L0UB98|A0A2L0UB98_9MICC	300	47.8	136	90.07	45.33	71	0	16	151	7	142	4.5e-27	LysR family transcriptional regulator	CVO76_01715	Arthrobacter agilis	NA	DNA binding [GO:0003677]; DNA-binding transcription factor activity [GO:0003700]	GO:0003677; GO:0003700	GO:0003677~DNA binding;GO:0003700~sequence-specific DNA binding transcription factor activity	NA	NA
g15441.t1	136	tr|A0A261Y210|A0A261Y210_9FUNG	905	37.8	111	81.62	12.27	68	1	4	113	9	119	3e-14	3-isopropylmalate dehydrogenase (EC 1.1.1.85) (Fragment)	BZG36_02068	Bifiguratus adelaidae	Amino-acid biosynthesis; L-leucine biosynthesis; L-leucine from 3-methyl-2-oxobutanoate: step 3/4.	3-isopropylmalate dehydrogenase activity [GO:0003862]; acetolactate synthase activity [GO:0003984]; flavin adenine dinucleotide binding [GO:0050660]; magnesium ion binding [GO:0000287]; NAD binding [GO:0051287]; thiamine pyrophosphate binding [GO:0030976]; leucine biosynthetic process [GO:0009098]	GO:0000287; GO:0003862; GO:0003984; GO:0009098; GO:0030976; GO:0050660; GO:0051287	GO:0000287~magnesium ion binding;GO:0003862~3-isopropylmalate dehydrogenase activity;GO:0003984~acetolactate synthase activity;GO:0030976~thiamine pyrophosphate binding;GO:0050660~flavin adenine dinucleotide binding;GO:0051287~NAD binding	GO:0009098~leucine biosynthetic process	NA
g15445.t1	156	tr|A0A2L0UAH7|A0A2L0UAH7_9MICC	706	69.9	156	100	22.1	47	0	1	156	531	686	1.6e-59	DNA gyrase subunit B (EC 5.6.2.3)	gyrB CVO76_00100	Arthrobacter agilis	NA	chromosome [GO:0005694]; cytoplasm [GO:0005737]; ATP binding [GO:0005524]; DNA binding [GO:0003677]; DNA topoisomerase type II (ATP-hydrolyzing) activity [GO:0003918]; metal ion binding [GO:0046872]; DNA topological change [GO:0006265]; DNA-dependent DNA replication [GO:0006261]	GO:0003677; GO:0003918; GO:0005524; GO:0005694; GO:0005737; GO:0006261; GO:0006265; GO:0046872	GO:0003677~DNA binding;GO:0003918~DNA topoisomerase type II (ATP-hydrolyzing) activity;GO:0005524~ATP binding;GO:0046872~metal ion binding	GO:0006261~DNA-dependent DNA replication;GO:0006265~DNA topological change	GO:0005694~chromosome;GO:0005737~cytoplasm
g1545.t1	713	tr|A0A2G8N371|A0A2G8N371_9PSED	426	54.8	394	55.26	92.49	162	2	11	404	38	415	5.4e-115	Cyanate MFS transporter	CQW31_08610	Pseudomonas sp. 382	NA	integral component of membrane [GO:0016021]; transmembrane transport [GO:0055085]	GO:0016021; GO:0055085	NA	GO:0055085~transmembrane transport	GO:0016021~integral component of membrane
g15464.t1	155	tr|A0A2N0QI77|A0A2N0QI77_9GLOM	183	46.8	154	99.35	84.15	79	1	4	154	7	160	5.4e-28	MCPsignal-domain-containing protein (Fragment)	RhiirA1_485436	Rhizophagus irregularis	NA	membrane [GO:0016020]; signal transduction [GO:0007165]	GO:0007165; GO:0016020	NA	GO:0007165~signal transduction	GO:0016020~membrane
g15466.t1	140	tr|A0A2L0UIG9|A0A2L0UIG9_9MICC	716	54.8	135	96.43	18.85	61	0	3	137	209	343	7.3e-32	Uncharacterized protein	CVO76_16290	Arthrobacter agilis	NA	integral component of membrane [GO:0016021]	GO:0016021	NA	NA	GO:0016021~integral component of membrane
g15467.t1	131	tr|A0A2G8MY75|A0A2G8MY75_9PSED	479	39.1	128	97.71	26.72	76	2	4	131	354	479	6.9e-16	Cardiolipin synthase A (CL synthase) (EC 2.7.8.-)	cls clsA CQW31_16575	Pseudomonas sp. 382	NA	integral component of membrane [GO:0016021]; plasma membrane [GO:0005886]; cardiolipin synthase activity [GO:0008808]; cardiolipin biosynthetic process [GO:0032049]	GO:0005886; GO:0008808; GO:0016021; GO:0032049	GO:0008808~cardiolipin synthase activity	GO:0032049~cardiolipin biosynthetic process	GO:0005886~plasma membrane;GO:0016021~integral component of membrane
g15469.t1	119	tr|A0A1B3F9F8|A0A1B3F9F8_9GAMM	291	49	100	84.03	34.36	50	1	7	106	56	154	4.3e-17	Oxidoreductase	ATE40_003730	Serratia sp. YD25	NA	NAD binding [GO:0051287]; NADP binding [GO:0050661]; oxidoreductase activity [GO:0016491]	GO:0016491; GO:0050661; GO:0051287	GO:0016491~oxidoreductase activity;GO:0050661~NADP binding;GO:0051287~NAD binding	NA	NA
g1547.t1	335	tr|A0A2G8MZ14|A0A2G8MZ14_9PSED	298	39	295	88.06	98.99	170	3	24	318	11	295	1.1e-44	LysR family transcriptional regulator	CQW31_15615	Pseudomonas sp. 382	NA	DNA binding [GO:0003677]; DNA-binding transcription factor activity [GO:0003700]	GO:0003677; GO:0003700	GO:0003677~DNA binding;GO:0003700~sequence-specific DNA binding transcription factor activity	NA	NA
g15471.t1	155	tr|A0A2L0UCN9|A0A2L0UCN9_9MICC	461	42	150	96.77	32.54	71	4	7	155	286	420	2.1e-19	UDP-N-acetylmuramoyl-L-alanyl-D-glutamate--2, 6-diaminopimelate ligase (Fragment)	CVO76_04625	Arthrobacter agilis	Cell wall biogenesis; peptidoglycan biosynthesis.	cytoplasm [GO:0005737]; acid-amino acid ligase activity [GO:0016881]; ATP binding [GO:0005524]; cell cycle [GO:0007049]; cell division [GO:0051301]; cell wall organization [GO:0071555]; peptidoglycan biosynthetic process [GO:0009252]; regulation of cell shape [GO:0008360]	GO:0005524; GO:0005737; GO:0007049; GO:0008360; GO:0009252; GO:0016881; GO:0051301; GO:0071555	GO:0005524~ATP binding;GO:0016881~acid-amino acid ligase activity	GO:0007049~cell cycle;GO:0008360~regulation of cell shape;GO:0009252~peptidoglycan biosynthetic process;GO:0051301~cell division;GO:0071555~cell wall organization	GO:0005737~cytoplasm
g15478.t1	130	tr|A0A2L0UDK5|A0A2L0UDK5_9MICC	385	63.8	127	97.69	32.99	46	0	1	127	75	201	1.3e-38	Glutamate 5-kinase (EC 2.7.2.11) (Gamma-glutamyl kinase) (GK)	proB CVO76_06345	Arthrobacter agilis	Amino-acid biosynthesis; L-proline biosynthesis; L-glutamate 5-semialdehyde from L-glutamate: step 1/2.	cytoplasm [GO:0005737]; ATP binding [GO:0005524]; glutamate 5-kinase activity [GO:0004349]; RNA binding [GO:0003723]; L-proline biosynthetic process [GO:0055129]	GO:0003723; GO:0004349; GO:0005524; GO:0005737; GO:0055129	GO:0003723~RNA binding;GO:0004349~glutamate 5-kinase activity;GO:0005524~ATP binding	GO:0055129~L-proline biosynthetic process	GO:0005737~cytoplasm
g15479.t1	154	tr|A0A1B3FAH0|A0A1B3FAH0_9GAMM	500	48	150	97.4	30	78	0	4	153	66	215	3.4e-38	Proline/betaine transporter	ATE40_005860	Serratia sp. YD25	NA	integral component of membrane [GO:0016021]; transmembrane transporter activity [GO:0022857]	GO:0016021; GO:0022857	GO:0022857~transmembrane transporter activity	NA	GO:0016021~integral component of membrane
g1548.t1	762	tr|A0A1B3F9W5|A0A1B3F9W5_9GAMM	450	35	460	60.37	100	287	4	300	759	1	448	1.1e-73	Anaerobic C4-dicarboxylate transporter DcuC	ATE40_004590	Serratia sp. YD25	NA	integral component of membrane [GO:0016021]; C4-dicarboxylate transmembrane transporter activity [GO:0015556]	GO:0015556; GO:0016021	GO:0015556~C4-dicarboxylate transmembrane transporter activity	NA	GO:0016021~integral component of membrane
g15484.t1	69	tr|A0A163LC92|A0A163LC92_DIDRA	761	52.9	68	98.55	8.94	32	0	2	69	572	639	7e-12	Uncharacterized protein	ST47_g1267	Didymella rabiei (Chickpea ascochyta blight fungus) (Mycosphaerella rabiei)	NA	integral component of membrane [GO:0016021]; DNA binding [GO:0003677]; phosphorelay sensor kinase activity [GO:0000155]; protein dimerization activity [GO:0046983]; regulation of transcription, DNA-templated [GO:0006355]	GO:0000155; GO:0003677; GO:0006355; GO:0016021; GO:0046983	GO:0000155~phosphorelay sensor kinase activity;GO:0003677~DNA binding;GO:0046983~protein dimerization activity	GO:0006355~regulation of transcription, DNA-templated	GO:0016021~integral component of membrane
g15486.t1	154	tr|A0A1B3F7P3|A0A1B3F7P3_9GAMM	479	43	114	74.03	23.8	59	3	38	150	108	216	1.1e-15	Periplasmic serine endoprotease DegP-like (EC 3.4.21.107)	ATE40_000505	Serratia sp. YD25	NA	periplasmic space [GO:0042597]; serine-type endopeptidase activity [GO:0004252]	GO:0004252; GO:0042597	GO:0004252~serine-type endopeptidase activity	NA	GO:0042597~periplasmic space
g15492.t1	133	tr|A0A2L0UDV7|A0A2L0UDV7_9MICC	641	55.9	68	51.13	10.61	29	1	1	68	527	593	3.2e-13	Polysaccharide biosynthesis protein	CVO76_07340	Arthrobacter agilis	NA	integral component of membrane [GO:0016021]	GO:0016021	NA	NA	GO:0016021~integral component of membrane
g15498.t1	88	tr|A0A1Y2AWX1|A0A1Y2AWX1_9FUNG	448	81.2	85	96.59	18.97	16	0	1	85	363	447	2.9e-34	Tubulin beta chain	LY90DRAFT_697587 LY90DRAFT_705975	Neocallimastix californiae	NA	cytoplasm [GO:0005737]; microtubule [GO:0005874]; GTP binding [GO:0005525]; GTPase activity [GO:0003924]; structural constituent of cytoskeleton [GO:0005200]; microtubule-based process [GO:0007017]	GO:0003924; GO:0005200; GO:0005525; GO:0005737; GO:0005874; GO:0007017	GO:0003924~GTPase activity;GO:0005200~structural constituent of cytoskeleton;GO:0005525~GTP binding	GO:0007017~microtubule-based process	GO:0005737~cytoplasm;GO:0005874~microtubule
g15503.t1	152	tr|A0A1B3FJI7|A0A1B3FJI7_9GAMM	341	49.7	153	100	44.87	75	2	1	152	145	296	6.1e-32	Bac_luciferase domain-containing protein	ATE40_022900	Serratia sp. YD25	NA	oxidoreductase activity, acting on paired donors, with incorporation or reduction of molecular oxygen [GO:0016705]	GO:0016705	GO:0016705~oxidoreductase activity, acting on paired donors, with incorporation or reduction of molecular oxygen	NA	NA
g15504.t1	61	tr|A0A0A2VTY0|A0A0A2VTY0_BEABA	941	70	60	98.36	6.38	18	0	1	60	882	941	4.9e-17	UvrABC system protein A	BBAD15_g3536	Beauveria bassiana D1-5	NA	excinuclease repair complex [GO:0009380]; ATP binding [GO:0005524]; ATPase activity [GO:0016887]; DNA binding [GO:0003677]; nucleotide-excision repair [GO:0006289]	GO:0003677; GO:0005524; GO:0006289; GO:0009380; GO:0016887	GO:0003677~DNA binding;GO:0005524~ATP binding;GO:0016887~ATPase activity	GO:0006289~nucleotide-excision repair	GO:0009380~excinuclease repair complex
g15506.t1	127	tr|A0A1B3F8C1|A0A1B3F8C1_9GAMM	1083	47.1	87	68.5	8.03	44	1	24	110	981	1065	1.5e-12	Nuclease SbcCD subunit C	sbcC ATE40_001675	Serratia sp. YD25	NA	endonuclease activity [GO:0004519]; exonuclease activity [GO:0004527]; DNA recombination [GO:0006310]; DNA replication [GO:0006260]	GO:0004519; GO:0004527; GO:0006260; GO:0006310	GO:0004519~endonuclease activity;GO:0004527~exonuclease activity	GO:0006260~DNA replication;GO:0006310~DNA recombination	NA
g15511.t1	44	tr|A0A0U5GK22|A0A0U5GK22_9EURO	178	93.2	44	100	24.72	3	0	1	44	1	44	1.9e-15	Uncharacterized protein	ASPCAL14864	Aspergillus calidoustus	NA	NA	NA	NA	NA	NA
g15522.t1	94	tr|A0A2G8N1Z6|A0A2G8N1Z6_9PSED	422	57.8	64	68.09	15.17	27	0	31	94	18	81	9.6e-12	Malate dehydrogenase	CQW31_10695	Pseudomonas sp. 382	NA	malate dehydrogenase (decarboxylating) (NAD+) activity [GO:0004471]; metal ion binding [GO:0046872]; NAD binding [GO:0051287]	GO:0004471; GO:0046872; GO:0051287	GO:0004471~malate dehydrogenase (decarboxylating) (NAD+) activity;GO:0046872~metal ion binding;GO:0051287~NAD binding	NA	NA
g15533.t1	79	tr|A0A292PIC8|A0A292PIC8_9PEZI	232	48.1	77	97.47	33.19	40	0	1	77	152	228	6.6e-14	ABC transporter domain-containing protein	GSTUAT00009300001	Tuber aestivum (summer truffle)	NA	ATP binding [GO:0005524]; ATPase activity [GO:0016887]	GO:0005524; GO:0016887	GO:0005524~ATP binding;GO:0016887~ATPase activity	NA	NA
g1554.t1	362	tr|A0A0A2VZK6|A0A0A2VZK6_BEABA	302	48.3	292	80.66	96.69	149	1	4	293	5	296	1.2e-75	Putative HTH-type transcriptional regulator yhjC	BBAD15_g877	Beauveria bassiana D1-5	NA	DNA-binding transcription factor activity [GO:0003700]	GO:0003700	GO:0003700~sequence-specific DNA binding transcription factor activity	NA	NA
g15548.t1	96	tr|A0A2G8N2T4|A0A2G8N2T4_9PSED	336	64.9	57	59.38	16.96	20	0	40	96	201	257	2e-12	Peptide ABC transporter permease	CQW31_08360	Pseudomonas sp. 382	NA	integral component of membrane [GO:0016021]; plasma membrane [GO:0005886]; transmembrane transport [GO:0055085]	GO:0005886; GO:0016021; GO:0055085	NA	GO:0055085~transmembrane transport	GO:0005886~plasma membrane;GO:0016021~integral component of membrane
g15554.t1	136	tr|A0A0U5GIT8|A0A0U5GIT8_9EURO	309	83.2	137	100	44.34	22	1	1	136	14	150	4e-59	PHD domain-containing protein	ASPCAL14863	Aspergillus calidoustus	NA	metal ion binding [GO:0046872]	GO:0046872	GO:0046872~metal ion binding	NA	NA
g15556.t1	97	tr|A0A0A2VTL0|A0A0A2VTL0_BEABA	701	66	97	100	13.84	33	0	1	97	32	128	6.8e-29	Carbon starvation protein A	BBAD15_g3056	Beauveria bassiana D1-5	NA	integral component of membrane [GO:0016021]; cellular response to starvation [GO:0009267]	GO:0009267; GO:0016021	NA	GO:0009267~cellular response to starvation	GO:0016021~integral component of membrane
g15566.t1	147	tr|A0A2L0UEF4|A0A2L0UEF4_9MICC	326	76.9	147	100	45.09	34	0	1	147	89	235	2.1e-58	2,3,4,5-tetrahydropyridine-2,6-dicarboxylate N-succinyltransferase (EC 2.3.1.117) (Tetrahydrodipicolinate N-succinyltransferase) (THDP succinyltransferase) (THP succinyltransferase) (Tetrahydropicolinate succinylase)	dapD CVO76_08115	Arthrobacter agilis	Amino-acid biosynthesis; L-lysine biosynthesis via DAP pathway; LL-2,6-diaminopimelate from (S)-tetrahydrodipicolinate (succinylase route): step 1/3.	cytoplasm [GO:0005737]; 2,3,4,5-tetrahydropyridine-2,6-dicarboxylate N-succinyltransferase activity [GO:0008666]; magnesium ion binding [GO:0000287]; diaminopimelate biosynthetic process [GO:0019877]; lysine biosynthetic process via diaminopimelate [GO:0009089]	GO:0000287; GO:0005737; GO:0008666; GO:0009089; GO:0019877	GO:0000287~magnesium ion binding;GO:0008666~2,3,4,5-tetrahydropyridine-2,6-dicarboxylate N-succinyltransferase activity	GO:0009089~lysine biosynthetic process via diaminopimelate;GO:0019877~diaminopimelate biosynthetic process	GO:0005737~cytoplasm
g15568.t1	101	tr|W3WGE5|W3WGE5_PESFW	925	94.1	101	100	10.92	6	0	1	101	341	441	2.3e-48	Uncharacterized protein	PFICI_15410	Pestalotiopsis fici (strain W106-1 / CGMCC3.15140)	NA	NA	NA	NA	NA	NA
g15573.t1	114	tr|A0A2L0UFY9|A0A2L0UFY9_9MICC	161	58.3	103	90.35	63.98	43	0	1	103	7	109	1e-23	Na(+)/H(+) antiporter subunit C	CVO76_11370	Arthrobacter agilis	NA	integral component of membrane [GO:0016021]	GO:0016021	NA	NA	GO:0016021~integral component of membrane
g15583.t1	124	tr|A0A2N0QMI9|A0A2N0QMI9_9GLOM	270	50.8	120	96.77	44.44	59	0	2	121	115	234	9e-26	Uncharacterized protein	RhiirA1_481896	Rhizophagus irregularis	NA	phosphorelay sensor kinase activity [GO:0000155]; regulation of transcription, DNA-templated [GO:0006355]	GO:0000155; GO:0006355	GO:0000155~phosphorelay sensor kinase activity	GO:0006355~regulation of transcription, DNA-templated	NA
g15584.t1	112	tr|A0A2L0UEI3|A0A2L0UEI3_9MICC	365	79.8	109	97.32	29.86	22	0	1	109	231	339	2.1e-42	4-hydroxy-3-methylbut-2-enyl diphosphate reductase (HMBPP reductase) (EC 1.17.7.4)	ispH CVO76_08275	Arthrobacter agilis	Isoprenoid biosynthesis; dimethylallyl diphosphate biosynthesis; dimethylallyl diphosphate from (2E)-4-hydroxy-3-methylbutenyl diphosphate: step 1/1. Isoprenoid biosynthesis; isopentenyl diphosphate biosynthesis via DXP pathway; isopentenyl diphosphate from 1-deoxy-D-xylulose 5-phosphate: step 6/6.	4 iron, 4 sulfur cluster binding [GO:0051539]; 4-hydroxy-3-methylbut-2-en-1-yl diphosphate reductase activity [GO:0051745]; metal ion binding [GO:0046872]; dimethylallyl diphosphate biosynthetic process [GO:0050992]; isopentenyl diphosphate biosynthetic process, methylerythritol 4-phosphate pathway [GO:0019288]; terpenoid biosynthetic process [GO:0016114]	GO:0016114; GO:0019288; GO:0046872; GO:0050992; GO:0051539; GO:0051745	GO:0046872~metal ion binding;GO:0051539~4 iron, 4 sulfur cluster binding;GO:0051745~4-hydroxy-3-methylbut-2-en-1-yl diphosphate reductase activity	GO:0016114~terpenoid biosynthetic process;GO:0019288~isopentenyl diphosphate biosynthetic process, methylerythritol 4-phosphate pathway;GO:0050992~dimethylallyl diphosphate biosynthetic process	NA
g1559.t1	184	tr|A0A2G8N4K8|A0A2G8N4K8_9PSED	209	45.9	170	92.39	81.34	91	1	4	173	24	192	1.9e-35	LysE family translocator	CQW31_05330	Pseudomonas sp. 382	NA	integral component of membrane [GO:0016021]; plasma membrane [GO:0005886]; amino acid transport [GO:0006865]	GO:0005886; GO:0006865; GO:0016021	NA	GO:0006865~amino acid transport	GO:0005886~plasma membrane;GO:0016021~integral component of membrane
g15590.t1	147	tr|A0A2L0UJ96|A0A2L0UJ96_9MICC	300	65.8	146	99.32	48.67	50	0	2	147	77	222	1.7e-47	UTP--glucose-1-phosphate uridylyltransferase (EC 2.7.7.9) (UDP-glucose pyrophosphorylase)	galU CVO76_08350	Arthrobacter agilis	NA	UTP:glucose-1-phosphate uridylyltransferase activity [GO:0003983]; biosynthetic process [GO:0009058]; UDP-glucose metabolic process [GO:0006011]	GO:0003983; GO:0006011; GO:0009058	GO:0003983~UTP:glucose-1-phosphate uridylyltransferase activity	GO:0006011~UDP-glucose metabolic process;GO:0009058~biosynthetic process	NA
g15592.t1	126	tr|A0A2L0UCE2|A0A2L0UCE2_9MICC	329	63.2	125	99.21	37.99	46	0	1	125	1	125	8e-38	Transcription termination/antitermination protein NusA	nusA CVO76_04115	Arthrobacter agilis	NA	cytoplasm [GO:0005737]; DNA-binding transcription factor activity [GO:0003700]; RNA binding [GO:0003723]; DNA-templated transcription, termination [GO:0006353]; transcription antitermination [GO:0031564]	GO:0003700; GO:0003723; GO:0005737; GO:0006353; GO:0031564	GO:0003700~sequence-specific DNA binding transcription factor activity;GO:0003723~RNA binding	GO:0006353~DNA-templated transcription, termination;GO:0031564~transcription antitermination	GO:0005737~cytoplasm
g15596.t1	125	tr|A0A1B3FKA8|A0A1B3FKA8_9GAMM	118	42.7	117	93.6	99.15	65	2	5	119	1	117	2.9e-16	Thioesterase	ATE40_007745	Serratia sp. YD25	NA	NA	NA	NA	NA	NA
g15603.t1	117	tr|A0A061B6E2|A0A061B6E2_CYBFA	119	59.5	111	94.87	93.28	43	1	7	117	9	117	3.9e-31	CYFA0S11e03532g1_1	BON22_2962 CYFA0S_11e03532g	Cyberlindnera fabianii (Yeast) (Hansenula fabianii)	NA	ribosome [GO:0005840]; structural constituent of ribosome [GO:0003735]; translation [GO:0006412]	GO:0003735; GO:0005840; GO:0006412	GO:0003735~structural constituent of ribosome	GO:0006412~translation	GO:0005840~ribosome
g15604.t1	146	tr|A0A2L0UFU1|A0A2L0UFU1_9MICC	465	86.1	137	93.84	29.46	19	0	10	146	323	459	1.7e-60	L-serine ammonia-lyase	CVO76_11130	Arthrobacter agilis	NA	4 iron, 4 sulfur cluster binding [GO:0051539]; L-serine ammonia-lyase activity [GO:0003941]; gluconeogenesis [GO:0006094]	GO:0003941; GO:0006094; GO:0051539	GO:0003941~L-serine ammonia-lyase activity;GO:0051539~4 iron, 4 sulfur cluster binding	GO:0006094~gluconeogenesis	NA
g15606.t1	145	tr|A0A1B3FIP8|A0A1B3FIP8_9GAMM	300	39.1	128	88.28	42.67	69	2	24	145	23	147	1.8e-17	Dipeptide ABC transporter permease DppC	ATE40_021425	Serratia sp. YD25	NA	integral component of membrane [GO:0016021]; plasma membrane [GO:0005886]; transmembrane transport [GO:0055085]	GO:0005886; GO:0016021; GO:0055085	NA	GO:0055085~transmembrane transport	GO:0005886~plasma membrane;GO:0016021~integral component of membrane
g1561.t1	465	tr|A0A2G8N0F0|A0A2G8N0F0_9PSED	466	31.4	455	97.85	97.64	302	5	15	462	14	465	5.9e-54	GntR family transcriptional regulator	CQW31_12340	Pseudomonas sp. 382	NA	catalytic activity [GO:0003824]; DNA binding [GO:0003677]; DNA-binding transcription factor activity [GO:0003700]; pyridoxal phosphate binding [GO:0030170]; biosynthetic process [GO:0009058]	GO:0003677; GO:0003700; GO:0003824; GO:0009058; GO:0030170	GO:0003677~DNA binding;GO:0003700~sequence-specific DNA binding transcription factor activity;GO:0003824~catalytic activity;GO:0030170~pyridoxal phosphate binding	GO:0009058~biosynthetic process	NA
g15616.t1	145	tr|A0A2L0UG23|A0A2L0UG23_9MICC	710	45.4	152	100	21.41	75	1	2	145	288	439	2.4e-30	Copper resistance protein CopD	CVO76_11560	Arthrobacter agilis	NA	integral component of membrane [GO:0016021]; copper ion transport [GO:0006825]	GO:0006825; GO:0016021	NA	GO:0006825~copper ion transport	GO:0016021~integral component of membrane
g15619.t1	145	tr|A0A1Y1XH42|A0A1Y1XH42_9FUNG	817	60.1	138	95.17	16.89	47	1	1	130	543	680	2.3e-36	S1 motif domain-containing protein	K493DRAFT_360532	Basidiobolus meristosporus CBS 931.73	NA	nucleic acid binding [GO:0003676]; nucleobase-containing compound metabolic process [GO:0006139]	GO:0003676; GO:0006139	GO:0003676~nucleic acid binding	GO:0006139~nucleobase-containing compound metabolic process	NA
g1562.t1	154	tr|A0A2G8N1D7|A0A2G8N1D7_9PSED	156	36.4	151	98.05	96.79	95	1	5	154	4	154	8.3e-21	AsnC family transcriptional regulator	CQW31_10145	Pseudomonas sp. 382	NA	DNA-binding transcription factor activity [GO:0003700]; sequence-specific DNA binding [GO:0043565]	GO:0003700; GO:0043565	GO:0003700~sequence-specific DNA binding transcription factor activity;GO:0043565~sequence-specific DNA binding	NA	NA
g15620.t1	127	tr|A0A2L0UIX0|A0A2L0UIX0_9MICC	425	56.9	123	96.85	28.94	53	0	5	127	4	126	3.5e-33	MFS transporter	CVO76_02545	Arthrobacter agilis	NA	integral component of membrane [GO:0016021]	GO:0016021	NA	NA	GO:0016021~integral component of membrane
g15629.t1	144	tr|A0A2L0UIG2|A0A2L0UIG2_9MICC	354	57.4	136	94.44	38.42	57	1	6	140	152	287	8e-34	Thymidine phosphorylase (Fragment)	CVO76_16050	Arthrobacter agilis	NA	phosphorylase activity [GO:0004645]; pyrimidine-nucleoside phosphorylase activity [GO:0016154]; pyrimidine nucleobase metabolic process [GO:0006206]; pyrimidine nucleoside metabolic process [GO:0006213]	GO:0004645; GO:0006206; GO:0006213; GO:0016154	GO:0004645~phosphorylase activity;GO:0016154~pyrimidine-nucleoside phosphorylase activity	GO:0006206~pyrimidine nucleobase metabolic process;GO:0006213~pyrimidine nucleoside metabolic process	NA
g15633.t1	144	tr|A0A2L0UAG6|A0A2L0UAG6_9MICC	237	68.5	143	99.31	60.34	45	0	1	143	37	179	1.2e-50	DNA gyrase subunit A (Fragment)	CVO76_00110	Arthrobacter agilis	NA	chromosome [GO:0005694]; ATP binding [GO:0005524]; DNA binding [GO:0003677]; DNA topoisomerase activity [GO:0003916]; DNA topological change [GO:0006265]	GO:0003677; GO:0003916; GO:0005524; GO:0005694; GO:0006265	GO:0003677~DNA binding;GO:0003916~DNA topoisomerase activity;GO:0005524~ATP binding	GO:0006265~DNA topological change	GO:0005694~chromosome
g15635.t1	144	tr|A0A2G8MZ29|A0A2G8MZ29_9PSED	450	37.2	113	78.47	25.11	71	0	32	144	319	431	4.1e-14	Zinc metalloprotease (EC 3.4.24.-)	CQW31_15690	Pseudomonas sp. 382	NA	integral component of membrane [GO:0016021]; plasma membrane [GO:0005886]; metal ion binding [GO:0046872]; metalloendopeptidase activity [GO:0004222]	GO:0004222; GO:0005886; GO:0016021; GO:0046872	GO:0004222~metalloendopeptidase activity;GO:0046872~metal ion binding	NA	GO:0005886~plasma membrane;GO:0016021~integral component of membrane
g15639.t1	126	tr|A0A163L8P6|A0A163L8P6_DIDRA	920	52.1	142	100	15.43	51	1	2	126	33	174	8.6e-32	Uncharacterized protein	ST47_g1132	Didymella rabiei (Chickpea ascochyta blight fungus) (Mycosphaerella rabiei)	NA	ATP binding [GO:0005524]; ATPase activity [GO:0016887]	GO:0005524; GO:0016887	GO:0005524~ATP binding;GO:0016887~ATPase activity	NA	NA
g15646.t1	88	tr|A0A1B3F7R8|A0A1B3F7R8_9GAMM	563	72.6	73	82.95	12.97	20	0	16	88	12	84	1.7e-23	Urocanate hydratase (Urocanase) (EC 4.2.1.49) (Imidazolonepropionate hydrolase)	hutU ATE40_000590	Serratia sp. YD25	Amino-acid degradation; L-histidine degradation into L-glutamate; N-formimidoyl-L-glutamate from L-histidine: step 2/3.	cytoplasm [GO:0005737]; urocanate hydratase activity [GO:0016153]; histidine catabolic process to glutamate and formamide [GO:0019556]; histidine catabolic process to glutamate and formate [GO:0019557]	GO:0005737; GO:0016153; GO:0019556; GO:0019557	GO:0016153~urocanate hydratase activity	GO:0019556~histidine catabolic process to glutamate and formamide;GO:0019557~histidine catabolic process to glutamate and formate	GO:0005737~cytoplasm
g1565.t1	388	tr|A0A0A2W1C5|A0A0A2W1C5_BEABA	376	31.3	364	93.81	96.81	241	5	27	382	13	375	1.7e-46	Putative lipoprotein	BBAD15_g76	Beauveria bassiana D1-5	NA	NA	NA	NA	NA	NA
g15650.t1	144	tr|A0A0A2WIT8|A0A0A2WIT8_BEABA	984	32.8	137	95.14	13.92	92	0	3	139	14	150	1.5e-16	HTH-type transcriptional regulator kdgR	BBAD15_g1211	Beauveria bassiana D1-5	NA	integral component of membrane [GO:0016021]; DNA binding [GO:0003677]; DNA-binding transcription factor activity [GO:0003700]; transmembrane transport [GO:0055085]	GO:0003677; GO:0003700; GO:0016021; GO:0055085	GO:0003677~DNA binding;GO:0003700~sequence-specific DNA binding transcription factor activity	GO:0055085~transmembrane transport	GO:0016021~integral component of membrane
g15662.t1	132	tr|A0A2L0UBI3|A0A2L0UBI3_9MICC	765	44	134	100	17.52	64	4	2	127	379	509	4.5e-15	GGDEF-domain containing protein	CVO76_02235	Arthrobacter agilis	NA	integral component of membrane [GO:0016021]	GO:0016021	NA	NA	GO:0016021~integral component of membrane
g15668.t1	143	tr|A0A2L0UIG9|A0A2L0UIG9_9MICC	716	52.3	111	77.62	15.5	53	0	2	112	597	707	1.9e-27	Uncharacterized protein	CVO76_16290	Arthrobacter agilis	NA	integral component of membrane [GO:0016021]	GO:0016021	NA	NA	GO:0016021~integral component of membrane
g15681.t1	142	tr|A0A2L0UG48|A0A2L0UG48_9MICC	471	73.9	142	100	30.15	37	0	1	142	26	167	7.1e-59	Uncharacterized protein	CVO76_11460	Arthrobacter agilis	NA	2 iron, 2 sulfur cluster binding [GO:0051537]; electron transfer activity [GO:0009055]; metal ion binding [GO:0046872]	GO:0009055; GO:0046872; GO:0051537	GO:0009055~electron carrier activity;GO:0046872~metal ion binding;GO:0051537~2 iron, 2 sulfur cluster binding	NA	NA
g15687.t1	80	tr|A0A2G8N057|A0A2G8N057_9PSED	961	57.1	77	96.25	8.01	33	0	1	77	550	626	1.1e-19	UvrABC system protein A (UvrA protein) (Excinuclease ABC subunit A)	uvrA CQW31_12320	Pseudomonas sp. 382	NA	cytoplasm [GO:0005737]; excinuclease repair complex [GO:0009380]; ATP binding [GO:0005524]; ATPase activity [GO:0016887]; DNA binding [GO:0003677]; excinuclease ABC activity [GO:0009381]; zinc ion binding [GO:0008270]; nucleotide-excision repair [GO:0006289]; SOS response [GO:0009432]	GO:0003677; GO:0005524; GO:0005737; GO:0006289; GO:0008270; GO:0009380; GO:0009381; GO:0009432; GO:0016887	GO:0003677~DNA binding;GO:0005524~ATP binding;GO:0008270~zinc ion binding;GO:0009381~excinuclease ABC activity;GO:0016887~ATPase activity	GO:0006289~nucleotide-excision repair;GO:0009432~SOS response	GO:0005737~cytoplasm;GO:0009380~excinuclease repair complex
g15689.t1	72	tr|A0A0B7N5K7|A0A0B7N5K7_9FUNG	449	80.8	73	100	16.26	13	1	1	72	377	449	8.1e-27	Tubulin alpha chain	PARPA_03999.1 scaffold 10876	Parasitella parasitica	NA	cytoplasm [GO:0005737]; microtubule [GO:0005874]; GTP binding [GO:0005525]; GTPase activity [GO:0003924]; structural constituent of cytoskeleton [GO:0005200]; microtubule-based process [GO:0007017]	GO:0003924; GO:0005200; GO:0005525; GO:0005737; GO:0005874; GO:0007017	GO:0003924~GTPase activity;GO:0005200~structural constituent of cytoskeleton;GO:0005525~GTP binding	GO:0007017~microtubule-based process	GO:0005737~cytoplasm;GO:0005874~microtubule
g15690.t1	92	tr|U4L1S9|U4L1S9_PYROM	804	77.2	92	100	11.44	21	0	1	92	586	677	4.8e-32	Similar to Swarming motility protein SwrC acc. no. O31501 (Fragment)	PCON_09128	Pyronema omphalodes (strain CBS 100304) (Pyronema confluens)	NA	integral component of membrane [GO:0016021]; transmembrane transporter activity [GO:0022857]	GO:0016021; GO:0022857	GO:0022857~transmembrane transporter activity	NA	GO:0016021~integral component of membrane
g15691.t1	142	tr|A0A2L0UDT4|A0A2L0UDT4_9MICC	261	55.3	141	99.3	54.02	60	1	2	142	74	211	2.5e-35	ABC transporter	CVO76_06915	Arthrobacter agilis	NA	ATP binding [GO:0005524]; ATPase activity [GO:0016887]	GO:0005524; GO:0016887	GO:0005524~ATP binding;GO:0016887~ATPase activity	NA	NA
g15695.t1	104	tr|A0A2L0UDE1|A0A2L0UDE1_9MICC	352	57.4	94	90.38	26.7	39	1	12	104	9	102	5.6e-21	Riboflavin biosynthesis protein RibD [Includes: Diaminohydroxyphosphoribosylaminopyrimidine deaminase (DRAP deaminase) (EC 3.5.4.26) (Riboflavin-specific deaminase); 5-amino-6-(5-phosphoribosylamino)uracil reductase (EC 1.1.1.193) (HTP reductase)]	ribD CVO76_06060	Arthrobacter agilis	Cofactor biosynthesis; riboflavin biosynthesis; 5-amino-6-(D-ribitylamino)uracil from GTP: step 2/4. Cofactor biosynthesis; riboflavin biosynthesis; 5-amino-6-(D-ribitylamino)uracil from GTP: step 3/4.	5-amino-6-(5-phosphoribosylamino)uracil reductase activity [GO:0008703]; diaminohydroxyphosphoribosylaminopyrimidine deaminase activity [GO:0008835]; zinc ion binding [GO:0008270]; riboflavin biosynthetic process [GO:0009231]	GO:0008270; GO:0008703; GO:0008835; GO:0009231	GO:0008270~zinc ion binding;GO:0008703~5-amino-6-(5-phosphoribosylamino)uracil reductase activity;GO:0008835~diaminohydroxyphosphoribosylaminopyrimidine deaminase activity	GO:0009231~riboflavin biosynthetic process	NA
g15704.t1	73	tr|A0A0L0UN31|A0A0L0UN31_9BASI	132	50	52	71.23	39.39	26	0	1	52	56	107	1.1e-07	HTH hxlR-type domain-containing protein	PSTG_18221	Puccinia striiformis f. sp. tritici PST-78	NA	NA	NA	NA	NA	NA
g1571.t1	720	tr|A0A2G8MYC6|A0A2G8MYC6_9PSED	702	64.9	717	99.58	100	232	3	4	719	4	701	2.1e-268	Bifunctional GTP diphosphokinase/guanosine-3',5'-bis(Diphosphate) 3'-diphosphatase	CQW31_16900	Pseudomonas sp. 382	NA	kinase activity [GO:0016301]; guanosine tetraphosphate metabolic process [GO:0015969]	GO:0015969; GO:0016301	GO:0016301~kinase activity	GO:0015969~guanosine tetraphosphate metabolic process	NA
g15713.t1	118	tr|A0A2L0UGB3|A0A2L0UGB3_9MICC	458	82.1	117	99.15	25.55	21	0	1	117	327	443	3e-47	Replicative DNA helicase (EC 3.6.4.12)	dnaB CVO76_11825	Arthrobacter agilis	NA	primosome complex [GO:1990077]; ATP binding [GO:0005524]; DNA binding [GO:0003677]; DNA helicase activity [GO:0003678]; DNA replication, synthesis of RNA primer [GO:0006269]	GO:0003677; GO:0003678; GO:0005524; GO:0006269; GO:1990077	GO:0003677~DNA binding;GO:0003678~DNA helicase activity;GO:0005524~ATP binding	GO:0006269~DNA replication, synthesis of RNA primer	GO:1990077~primosome complex
g15717.t1	122	tr|A0A1Y1VI78|A0A1Y1VI78_9FUNG	338	32.5	120	98.36	35.5	80	1	1	119	41	160	9.2e-15	3-hydroxyisobutyrate dehydrogenase	BCR36DRAFT_581499	Piromyces finnis	NA	NAD binding [GO:0051287]; NADP binding [GO:0050661]; oxidoreductase activity [GO:0016491]	GO:0016491; GO:0050661; GO:0051287	GO:0016491~oxidoreductase activity;GO:0050661~NADP binding;GO:0051287~NAD binding	NA	NA
g15721.t1	90	tr|A0A2L0UCS5|A0A2L0UCS5_9MICC	405	54.4	90	100	22.22	41	0	1	90	280	369	9.8e-22	RNA polymerase sigma factor SigA	sigA CVO76_04810	Arthrobacter agilis	NA	cytoplasm [GO:0005737]; DNA binding [GO:0003677]; DNA-binding transcription factor activity [GO:0003700]; sigma factor activity [GO:0016987]; transcription initiation from bacterial-type RNA polymerase promoter [GO:0001123]	GO:0001123; GO:0003677; GO:0003700; GO:0005737; GO:0016987	GO:0003677~DNA binding;GO:0003700~sequence-specific DNA binding transcription factor activity;GO:0016987~sigma factor activity	GO:0001123~transcription initiation from bacterial-type RNA polymerase promoter	GO:0005737~cytoplasm
g15725.t1	140	tr|A0A2G8MWY0|A0A2G8MWY0_9PSED	272	30.9	152	100	55.88	90	2	2	138	105	256	1.7e-09	Probable membrane transporter protein	CQW31_18955	Pseudomonas sp. 382	NA	integral component of membrane [GO:0016021]; plasma membrane [GO:0005886]	GO:0005886; GO:0016021	NA	NA	GO:0005886~plasma membrane;GO:0016021~integral component of membrane
g1573.t1	327	tr|A0A2G8MU99|A0A2G8MU99_9PSED	306	45.7	304	92.97	99.35	158	2	15	318	6	302	1.1e-62	AraC family transcriptional regulator CmrA	CQW31_24375	Pseudomonas sp. 382	NA	DNA-binding transcription factor activity [GO:0003700]; sequence-specific DNA binding [GO:0043565]	GO:0003700; GO:0043565	GO:0003700~sequence-specific DNA binding transcription factor activity;GO:0043565~sequence-specific DNA binding	NA	NA
g15737.t1	116	tr|A0A2G8N090|A0A2G8N090_9PSED	554	55.2	116	100	20.94	52	0	1	116	88	203	1.9e-30	Cation acetate symporter	actP CQW31_13885	Pseudomonas sp. 382	NA	integral component of membrane [GO:0016021]; plasma membrane [GO:0005886]; transmembrane transporter activity [GO:0022857]	GO:0005886; GO:0016021; GO:0022857	GO:0022857~transmembrane transporter activity	NA	GO:0005886~plasma membrane;GO:0016021~integral component of membrane
g15739.t1	94	tr|B6JZ49|B6JZ49_SCHJY	131	80.4	92	97.87	70.23	18	0	1	92	39	130	1.6e-35	Histone H2A	SJAG_01873	Schizosaccharomyces japonicus (strain yFS275 / FY16936) (Fission yeast)	NA	mating-type region heterochromatin [GO:0031934]; nuclear pericentric heterochromatin [GO:0031618]; nuclear rDNA heterochromatin [GO:1902377]; nuclear telomeric heterochromatin [GO:0005724]; nucleosome [GO:0000786]; DNA binding [GO:0003677]; protein heterodimerization activity [GO:0046982]; mitotic chromosome condensation [GO:0007076]; positive regulation of DNA repair [GO:0045739]; protein locali…	GO:0000786; GO:0003677; GO:0005724; GO:0007076; GO:0031618; GO:0031934; GO:0034501; GO:0045739; GO:0046982; GO:1902377	GO:0003677~DNA binding;GO:0046982~protein heterodimerization activity	GO:0007076~mitotic chromosome condensation;GO:0034501~protein localization to kinetochore;GO:0045739~positive regulation of DNA repair	GO:0000786~nucleosome;GO:0005724~nuclear telomeric heterochromatin;GO:0031618~nuclear pericentric heterochromatin;GO:0031934~mating-type region heterochromatin;GO:1902377~nuclear rDNA heterochromatin
g1574.t1	462	tr|A0A1B3FK66|A0A1B3FK66_9GAMM	376	48.9	368	79.65	97.87	183	2	84	449	4	368	8.7e-90	Efflux transporter periplasmic adaptor subunit	ATE40_006255	Serratia sp. YD25	NA	membrane [GO:0016020]; transmembrane transport [GO:0055085]	GO:0016020; GO:0055085	NA	GO:0055085~transmembrane transport	GO:0016020~membrane
g15741.t1	139	tr|A0A2G8N0J9|A0A2G8N0J9_9PSED	451	76.8	138	99.28	30.6	32	0	2	139	312	449	2e-61	Glucarate dehydratase	gudD CQW31_13065	Pseudomonas sp. 382	NA	glucarate dehydratase activity [GO:0008872]; magnesium ion binding [GO:0000287]; glucarate catabolic process [GO:0019394]	GO:0000287; GO:0008872; GO:0019394	GO:0000287~magnesium ion binding;GO:0008872~glucarate dehydratase activity	GO:0019394~glucarate catabolic process	NA
g15742.t1	139	tr|A0A2L0UAF6|A0A2L0UAF6_9MICC	627	79.9	139	100	22.17	28	0	1	139	176	314	8.5e-57	DNA topoisomerase (ATP-hydrolyzing) (EC 5.6.2.3) (Fragment)	CVO76_00105	Arthrobacter agilis	NA	chromosome [GO:0005694]; ATP binding [GO:0005524]; DNA binding [GO:0003677]; DNA topoisomerase type II (ATP-hydrolyzing) activity [GO:0003918]; DNA topological change [GO:0006265]	GO:0003677; GO:0003918; GO:0005524; GO:0005694; GO:0006265	GO:0003677~DNA binding;GO:0003918~DNA topoisomerase type II (ATP-hydrolyzing) activity;GO:0005524~ATP binding	GO:0006265~DNA topological change	GO:0005694~chromosome
g15744.t1	58	tr|A0A0A8L237|A0A0A8L237_9SACH	643	52.5	59	100	9.18	26	2	1	58	586	643	4.4e-07	WGS project CCBQ000000000 data, contig 00099	KLDO_g1273	Kluyveromyces dobzhanskii CBS 2104	NA	ATP binding [GO:0005524]	GO:0005524	GO:0005524~ATP binding	NA	NA
g1575.t1	1240	tr|A0A1B3FAU5|A0A1B3FAU5_9GAMM	1047	73.1	1039	83.79	99.24	278	1	1	1038	1	1039	0	Efflux pump membrane transporter	ATE40_006250	Serratia sp. YD25	NA	integral component of membrane [GO:0016021]; plasma membrane [GO:0005886]; efflux transmembrane transporter activity [GO:0015562]; drug transmembrane transport [GO:0006855]	GO:0005886; GO:0006855; GO:0015562; GO:0016021	GO:0015562~efflux transmembrane transporter activity	GO:0006855~drug transmembrane transport	GO:0005886~plasma membrane;GO:0016021~integral component of membrane
g15752.t1	139	tr|A0A2L0UHT7|A0A2L0UHT7_9MICC	401	50	136	97.84	33.92	60	4	8	139	222	353	7.3e-24	Protease Do (Fragment)	CVO76_14970	Arthrobacter agilis	NA	serine-type endopeptidase activity [GO:0004252]	GO:0004252	GO:0004252~serine-type endopeptidase activity	NA	NA
g15755.t1	128	tr|A0A0A2VUM9|A0A0A2VUM9_BEABA	275	47.7	128	100	46.55	67	0	1	128	28	155	2.6e-28	Putative MFS-type transporter yusP	BBAD15_g2924	Beauveria bassiana D1-5	NA	integral component of membrane [GO:0016021]; transmembrane transport [GO:0055085]	GO:0016021; GO:0055085	NA	GO:0055085~transmembrane transport	GO:0016021~integral component of membrane
g15759.t1	89	tr|A0A1Y1Y5I3|A0A1Y1Y5I3_9FUNG	7764	57.5	87	97.75	1.12	35	2	1	87	7385	7469	4.2e-17	Amino acid adenylation enzyme/thioester reductase family protein (Fragment)	K493DRAFT_375475	Basidiobolus meristosporus CBS 931.73	NA	catalytic activity [GO:0003824]; phosphopantetheine binding [GO:0031177]	GO:0003824; GO:0031177	GO:0003824~catalytic activity;GO:0031177~phosphopantetheine binding	NA	NA
g1576.t1	2581	tr|A0A1B3FJL9|A0A1B3FJL9_9GAMM	286	79.2	260	10.07	90.91	54	0	961	1220	5	264	2e-119	Alpha-D-ribose 1-methylphosphonate 5-phosphate C-P lyase (PRPn C-P lyase) (EC 4.7.1.1)	ATE40_022995	Serratia sp. YD25	NA	4 iron, 4 sulfur cluster binding [GO:0051539]; alpha-D-ribose 1-methylphosphonate 5-phosphate C-P-lyase activity [GO:0098848]; metal ion binding [GO:0046872]; organic phosphonate catabolic process [GO:0019700]	GO:0019700; GO:0046872; GO:0051539; GO:0098848	GO:0046872~metal ion binding;GO:0051539~4 iron, 4 sulfur cluster binding	GO:0019700~organic phosphonate catabolic process	NA
g15763.t1	135	tr|A0A0A2VIH3|A0A0A2VIH3_BEABA	1982	39.7	136	100	6.86	79	1	1	133	468	603	2.2e-17	Glutathione transport system permease protein gsiC	BBAD15_g8570	Beauveria bassiana D1-5	NA	integral component of membrane [GO:0016021]; hydrolase activity [GO:0016787]; transmembrane transport [GO:0055085]	GO:0016021; GO:0016787; GO:0055085	GO:0016787~hydrolase activity	GO:0055085~transmembrane transport	GO:0016021~integral component of membrane
g15768.t1	138	tr|T0K2Z6|T0K2Z6_COLGC	87	94.7	76	55.07	87.36	4	0	63	138	1	76	1.2e-34	S1 motif domain-containing protein	CGLO_13779	Colletotrichum gloeosporioides (strain Cg-14) (Anthracnose fungus) (Glomerella cingulata)	NA	nucleic acid binding [GO:0003676]	GO:0003676	GO:0003676~nucleic acid binding	NA	NA
g1577.t1	395	tr|A0A2G8N2K1|A0A2G8N2K1_9PSED	255	36.9	241	61.01	94.51	149	2	157	395	14	253	4.4e-34	Phosphonate ABC transporter, permease protein PhnE	phnE CQW31_08085	Pseudomonas sp. 382	NA	integral component of plasma membrane [GO:0005887]; organic phosphonate transmembrane transporter activity [GO:0015604]	GO:0005887; GO:0015604	GO:0015604~organic phosphonate transmembrane transporter activity	NA	GO:0005887~integral component of plasma membrane
g15772.t1	125	tr|A0A2G8MYW9|A0A2G8MYW9_9PSED	354	43.7	126	100	35.59	69	2	1	125	20	144	1.9e-23	DNA polymerase IV (Pol IV) (EC 2.7.7.7)	dinB CQW31_15335	Pseudomonas sp. 382	NA	cytoplasm [GO:0005737]; damaged DNA binding [GO:0003684]; DNA-directed DNA polymerase activity [GO:0003887]; magnesium ion binding [GO:0000287]; DNA repair [GO:0006281]; DNA-dependent DNA replication [GO:0006261]	GO:0000287; GO:0003684; GO:0003887; GO:0005737; GO:0006261; GO:0006281	GO:0000287~magnesium ion binding;GO:0003684~damaged DNA binding;GO:0003887~DNA-directed DNA polymerase activity	GO:0006261~DNA-dependent DNA replication;GO:0006281~DNA repair	GO:0005737~cytoplasm
g15795.t1	125	tr|A0A2N0QH32|A0A2N0QH32_9GLOM	180	75.2	121	96.8	67.22	30	0	5	125	1	121	2.3e-45	Cell shape determining protein MreB/Mrl (Fragment)	RhiirA1_406068	Rhizophagus irregularis	NA	cell morphogenesis [GO:0000902]	GO:0000902	NA	GO:0000902~cell morphogenesis	NA
g15799.t1	114	tr|A0A2L0UCE6|A0A2L0UCE6_9MICC	292	69.2	78	68.42	26.71	18	2	1	75	218	292	2e-19	Cation acetate symporter (Fragment)	CVO76_04015	Arthrobacter agilis	NA	integral component of membrane [GO:0016021]; transmembrane transporter activity [GO:0022857]	GO:0016021; GO:0022857	GO:0022857~transmembrane transporter activity	NA	GO:0016021~integral component of membrane
g15811.t1	126	tr|A0A2L0UJA6|A0A2L0UJA6_9MICC	749	50.8	126	100	16.82	61	1	1	126	529	653	5e-24	Bifunctional (P)ppGpp synthetase/guanosine-3',5'-bis(Diphosphate) 3'-pyrophosphohydrolase	CVO76_06095	Arthrobacter agilis	NA	hydrolase activity [GO:0016787]; guanosine tetraphosphate metabolic process [GO:0015969]	GO:0015969; GO:0016787	GO:0016787~hydrolase activity	GO:0015969~guanosine tetraphosphate metabolic process	NA
g15815.t1	126	tr|A0A2G8N3J2|A0A2G8N3J2_9PSED	242	64.2	95	75.4	39.26	34	0	1	95	144	238	2.3e-24	Asp/Glu/hydantoin racemase	CQW31_07150	Pseudomonas sp. 382	NA	NA	NA	NA	NA	NA
g15818.t1	75	tr|A0A2L0UCI1|A0A2L0UCI1_9MICC	107	55.7	79	100	73.83	30	2	2	75	19	97	8.2e-14	Ornithine carbamoyltransferase (Fragment)	CVO76_04385	Arthrobacter agilis	NA	amino acid binding [GO:0016597]; carboxyl- or carbamoyltransferase activity [GO:0016743]; cellular amino acid metabolic process [GO:0006520]	GO:0006520; GO:0016597; GO:0016743	GO:0016597~amino acid binding;GO:0016743~carboxyl- or carbamoyltransferase activity	GO:0006520~cellular amino acid metabolic process	NA
g15820.t1	117	tr|A0A2G8N4N2|A0A2G8N4N2_9PSED	472	30.4	92	78.63	19.49	64	0	17	108	356	447	7.2e-09	Short chain fatty acid transporter	CQW31_05190	Pseudomonas sp. 382	NA	integral component of membrane [GO:0016021]	GO:0016021	NA	NA	GO:0016021~integral component of membrane
g15821.t1	101	tr|A0A163MCR8|A0A163MCR8_DIDRA	825	58.4	101	100	12.24	42	0	1	101	461	561	1.1e-26	FAD-binding PCMH-type domain-containing protein	ST47_g255	Didymella rabiei (Chickpea ascochyta blight fungus) (Mycosphaerella rabiei)	NA	FAD binding [GO:0071949]; oxidoreductase activity, acting on the CH-NH2 group of donors, NAD or NADP as acceptor [GO:0016639]; cellular amino acid metabolic process [GO:0006520]	GO:0006520; GO:0016639; GO:0071949	GO:0016639~oxidoreductase activity, acting on the CH-NH2 group of donors, NAD or NADP as acceptor;GO:0071949~FAD binding	GO:0006520~cellular amino acid metabolic process	NA
g15823.t1	135	tr|A0A2L0UEJ7|A0A2L0UEJ7_9MICC	405	66.4	134	99.26	33.09	45	0	2	135	196	329	4.7e-44	Aminotransferase (EC 2.6.1.2)	CVO76_08305	Arthrobacter agilis	NA	L-alanine:2-oxoglutarate aminotransferase activity [GO:0004021]; pyridoxal phosphate binding [GO:0030170]; biosynthetic process [GO:0009058]	GO:0004021; GO:0009058; GO:0030170	GO:0004021~L-alanine:2-oxoglutarate aminotransferase activity;GO:0030170~pyridoxal phosphate binding	GO:0009058~biosynthetic process	NA
g15824.t1	135	tr|A0A2G8N0A5|A0A2G8N0A5_9PSED	475	49.6	135	100	28.42	63	2	1	135	127	256	3.7e-25	L-seryl-tRNA(Sec) selenium transferase (EC 2.9.1.1) (Selenocysteine synthase) (Sec synthase) (Selenocysteinyl-tRNA(Sec) synthase)	selA CQW31_12405	Pseudomonas sp. 382	Aminoacyl-tRNA biosynthesis; selenocysteinyl-tRNA(Sec) biosynthesis; selenocysteinyl-tRNA(Sec) from L-seryl-tRNA(Sec) (bacterial route): step 1/1.	cytoplasm [GO:0005737]; L-seryl-tRNASec selenium transferase activity [GO:0004125]; selenocysteine incorporation [GO:0001514]; selenocysteinyl-tRNA(Sec) biosynthetic process [GO:0097056]	GO:0001514; GO:0004125; GO:0005737; GO:0097056	GO:0004125~L-seryl-tRNASec selenium transferase activity	GO:0001514~selenocysteine incorporation;GO:0097056~selenocysteinyl-tRNA(Sec) biosynthetic process	GO:0005737~cytoplasm
g15829.t1	103	tr|A0A1Y1VDT7|A0A1Y1VDT7_9FUNG	374	35.6	101	98.06	27.01	63	2	4	103	275	374	1.5e-10	EF1G-domain-containing protein	BCR36DRAFT_582010	Piromyces finnis	NA	translation elongation factor activity [GO:0003746]	GO:0003746	GO:0003746~translation elongation factor activity	NA	NA
g15834.t1	110	tr|A0A1B3FIV1|A0A1B3FIV1_9GAMM	108	50	98	89.09	90.74	49	0	10	107	8	105	2.8e-23	Thioredoxin	ATE40_021520	Serratia sp. YD25	NA	cell [GO:0005623]; protein disulfide oxidoreductase activity [GO:0015035]; cell redox homeostasis [GO:0045454]; glycerol ether metabolic process [GO:0006662]	GO:0005623; GO:0006662; GO:0015035; GO:0045454	GO:0015035~protein disulfide oxidoreductase activity	GO:0006662~glycerol ether metabolic process;GO:0045454~cell redox homeostasis	GO:0005623~cell
g15836.t1	79	tr|A0A2L0UJ96|A0A2L0UJ96_9MICC	300	47.4	76	96.2	25.33	40	0	1	76	99	174	3.1e-11	UTP--glucose-1-phosphate uridylyltransferase (EC 2.7.7.9) (UDP-glucose pyrophosphorylase)	galU CVO76_08350	Arthrobacter agilis	NA	UTP:glucose-1-phosphate uridylyltransferase activity [GO:0003983]; biosynthetic process [GO:0009058]; UDP-glucose metabolic process [GO:0006011]	GO:0003983; GO:0006011; GO:0009058	GO:0003983~UTP:glucose-1-phosphate uridylyltransferase activity	GO:0006011~UDP-glucose metabolic process;GO:0009058~biosynthetic process	NA
g15840.t1	95	tr|A0A2G8N0J9|A0A2G8N0J9_9PSED	451	89.5	95	100	21.06	10	0	1	95	296	390	1.6e-46	Glucarate dehydratase	gudD CQW31_13065	Pseudomonas sp. 382	NA	glucarate dehydratase activity [GO:0008872]; magnesium ion binding [GO:0000287]; glucarate catabolic process [GO:0019394]	GO:0000287; GO:0008872; GO:0019394	GO:0000287~magnesium ion binding;GO:0008872~glucarate dehydratase activity	GO:0019394~glucarate catabolic process	NA
g15881.t1	132	tr|A0A1B3F7G5|A0A1B3F7G5_9GAMM	478	56.9	123	93.18	25.73	49	2	3	121	260	382	1.3e-27	Sodium:alanine symporter	ATE40_000025	Serratia sp. YD25	NA	integral component of membrane [GO:0016021]; plasma membrane [GO:0005886]; alanine:sodium symporter activity [GO:0015655]	GO:0005886; GO:0015655; GO:0016021	GO:0015655~alanine:sodium symporter activity	NA	GO:0005886~plasma membrane;GO:0016021~integral component of membrane
g15883.t1	132	tr|A0A2L0UC65|A0A2L0UC65_9MICC	292	68.9	132	100	45.21	41	0	1	132	46	177	9.2e-45	Short chain dehydrogenase	CVO76_03680	Arthrobacter agilis	NA	NA	NA	NA	NA	NA
g15892.t1	132	tr|A0A2L0UG05|A0A2L0UG05_9MICC	665	48.2	114	86.36	17.14	59	0	19	132	79	192	4.8e-25	Choline transporter	CVO76_11445	Arthrobacter agilis	NA	integral component of membrane [GO:0016021]; plasma membrane [GO:0005886]; transmembrane transporter activity [GO:0022857]; nitrogen compound transport [GO:0071705]	GO:0005886; GO:0016021; GO:0022857; GO:0071705	GO:0022857~transmembrane transporter activity	GO:0071705~nitrogen compound transport	GO:0005886~plasma membrane;GO:0016021~integral component of membrane
g15894.t1	95	tr|A0A2N0QMU3|A0A2N0QMU3_9GLOM	382	52.6	95	100	24.87	45	0	1	95	288	382	8.7e-21	Dehydroquinate synthase-like protein (Fragment)	RhiirA1_356071	Rhizophagus irregularis	NA	metal ion binding [GO:0046872]; oxidoreductase activity [GO:0016491]	GO:0016491; GO:0046872	GO:0016491~oxidoreductase activity;GO:0046872~metal ion binding	NA	NA
g15914.t1	130	tr|A0A2L0UJ26|A0A2L0UJ26_9MICC	436	62.8	129	99.23	29.59	48	0	2	130	38	166	1.3e-38	Cysteine desulfurase (EC 2.8.1.7)	CVO76_03560	Arthrobacter agilis	NA	cysteine desulfurase activity [GO:0031071]; pyridoxal phosphate binding [GO:0030170]; cysteine metabolic process [GO:0006534]	GO:0006534; GO:0030170; GO:0031071	GO:0030170~pyridoxal phosphate binding;GO:0031071~cysteine desulfurase activity	GO:0006534~cysteine metabolic process	NA
g15916.t1	101	tr|A0A1B3FHI9|A0A1B3FHI9_9GAMM	101	45.5	101	100	100	55	0	1	101	1	101	2.8e-17	30S ribosomal protein S14	rpsN ATE40_019045	Serratia sp. YD25	NA	ribosome [GO:0005840]; rRNA binding [GO:0019843]; structural constituent of ribosome [GO:0003735]; translation [GO:0006412]	GO:0003735; GO:0005840; GO:0006412; GO:0019843	GO:0003735~structural constituent of ribosome;GO:0019843~rRNA binding	GO:0006412~translation	GO:0005840~ribosome
g15921.t1	130	tr|A0A2L0UIY7|A0A2L0UIY7_9MICC	506	63.9	122	93.85	24.11	44	0	1	122	385	506	9.7e-39	Long-chain fatty acid--CoA ligase (Fragment)	CVO76_03440	Arthrobacter agilis	NA	ligase activity [GO:0016874]	GO:0016874	GO:0016874~ligase activity	NA	NA
g15942.t1	111	tr|A0A2L0UG97|A0A2L0UG97_9MICC	446	60.9	110	99.1	24.66	42	1	2	111	338	446	2.7e-29	ATPase	CVO76_11975	Arthrobacter agilis	NA	integral component of membrane [GO:0016021]; cation transmembrane transporter activity [GO:0008324]	GO:0008324; GO:0016021	GO:0008324~cation transmembrane transporter activity	NA	GO:0016021~integral component of membrane
g15946.t1	76	tr|A0A0U5H072|A0A0U5H072_9EURO	158	78.9	76	100	48.1	16	0	1	76	31	106	1.6e-25	Uncharacterized protein	ASPCAL10241	Aspergillus calidoustus	NA	NA	NA	NA	NA	NA
g15949.t1	104	tr|A0A1B3FJZ5|A0A1B3FJZ5_9GAMM	407	55.1	98	94.23	24.08	43	1	1	98	309	405	7.8e-23	Phosphopentomutase (EC 5.4.2.7) (Phosphodeoxyribomutase)	deoB ATE40_023810	Serratia sp. YD25	Metabolic intermediate biosynthesis; 5-phospho-alpha-D-ribose 1-diphosphate biosynthesis; 5-phospho-alpha-D-ribose 1-diphosphate from D-ribose 5-phosphate (route II): step 1/3.	cytoplasm [GO:0005737]; magnesium ion binding [GO:0000287]; manganese ion binding [GO:0030145]; phosphopentomutase activity [GO:0008973]; 5-phosphoribose 1-diphosphate biosynthetic process [GO:0006015]; cellular metabolic compound salvage [GO:0043094]; deoxyribonucleotide catabolic process [GO:0009264]	GO:0000287; GO:0005737; GO:0006015; GO:0008973; GO:0009264; GO:0030145; GO:0043094	GO:0000287~magnesium ion binding;GO:0008973~phosphopentomutase activity;GO:0030145~manganese ion binding	GO:0006015~5-phosphoribose 1-diphosphate biosynthetic process;GO:0009264~deoxyribonucleotide catabolic process;GO:0043094~cellular metabolic compound salvage	GO:0005737~cytoplasm
g15955.t1	129	tr|A0A0J6YBI0|A0A0J6YBI0_COCIT	510	69.5	131	100	25.69	38	1	1	129	52	182	2.7e-49	Acetyl-coenzyme A synthetase (EC 6.2.1.1)	CIRG_10400	Coccidioides immitis RMSCC 2394	NA	acetate-CoA ligase activity [GO:0003987]; AMP binding [GO:0016208]; ATP binding [GO:0005524]; acetyl-CoA biosynthetic process from acetate [GO:0019427]	GO:0003987; GO:0005524; GO:0016208; GO:0019427	GO:0003987~acetate-CoA ligase activity;GO:0005524~ATP binding;GO:0016208~AMP binding	GO:0019427~acetyl-CoA biosynthetic process from acetate	NA
g15958.t1	91	tr|A0A074RRC0|A0A074RRC0_9HOMO	147	62.4	93	100	63.27	32	2	1	91	56	147	4e-23	Putative 60S large subunit ribosomal protein	V565_100650	Rhizoctonia solani 123E	NA	large ribosomal subunit [GO:0015934]; structural constituent of ribosome [GO:0003735]; translation [GO:0006412]	GO:0003735; GO:0006412; GO:0015934	GO:0003735~structural constituent of ribosome	GO:0006412~translation	GO:0015934~large ribosomal subunit
g15966.t1	128	tr|A0A2L0UAE4|A0A2L0UAE4_9MICC	286	63.6	129	100	45.1	46	1	1	128	16	144	2.4e-37	Chromosome partitioning protein ParB	CVO76_00035	Arthrobacter agilis	NA	DNA binding [GO:0003677]	GO:0003677	GO:0003677~DNA binding	NA	NA
g15973.t1	128	tr|A0A1B3FHD8|A0A1B3FHD8_9GAMM	445	37.8	119	92.97	26.74	73	1	11	128	260	378	4.3e-15	Gluconate transporter	ATE40_018860	Serratia sp. YD25	NA	integral component of membrane [GO:0016021]; gluconate transmembrane transporter activity [GO:0015128]	GO:0015128; GO:0016021	GO:0015128~gluconate transmembrane transporter activity	NA	GO:0016021~integral component of membrane
g15989.t1	118	tr|A0A2L0UEE0|A0A2L0UEE0_9MICC	609	42.6	115	97.46	18.88	64	1	1	115	53	165	1.9e-17	Glutathione ABC transporter ATP-binding protein	CVO76_08195	Arthrobacter agilis	NA	ATP binding [GO:0005524]; ATPase activity [GO:0016887]; peptide transport [GO:0015833]	GO:0005524; GO:0015833; GO:0016887	GO:0005524~ATP binding;GO:0016887~ATPase activity	GO:0015833~peptide transport	NA
g15990.t1	127	tr|A0A1B3FFM9|A0A1B3FFM9_9GAMM	553	55.1	127	100	22.97	56	1	1	127	24	149	5.6e-31	Uncharacterized protein	ATE40_015600	Serratia sp. YD25	NA	integral component of membrane [GO:0016021]	GO:0016021	NA	NA	GO:0016021~integral component of membrane
g15991.t1	114	tr|G7Y1M8|G7Y1M8_ASPKW	630	63	108	94.74	17.14	40	0	7	114	235	342	3.6e-29	Ankyrin repeat protein	AKAW_11199	Aspergillus kawachii (strain NBRC 4308) (White koji mold) (Aspergillus awamori var. kawachi)	NA	NA	NA	NA	NA	NA
g16007.t1	101	tr|A0A0A2W5D4|A0A0A2W5D4_BEABA	368	62.8	86	85.15	23.37	32	0	1	86	263	348	4e-24	Glycerol-3-phosphate transporter	BBAD15_g145	Beauveria bassiana D1-5	NA	integral component of membrane [GO:0016021]; glycerol-3-phosphate transmembrane transporter activity [GO:0015169]	GO:0015169; GO:0016021	GO:0015169~glycerol-3-phosphate transmembrane transporter activity	NA	GO:0016021~integral component of membrane
g16010.t1	126	tr|A0A2L0UC55|A0A2L0UC55_9MICC	470	68.3	126	100	26.81	40	0	1	126	141	266	4.4e-44	MFS transporter	CVO76_03625	Arthrobacter agilis	NA	integral component of membrane [GO:0016021]; transmembrane transporter activity [GO:0022857]	GO:0016021; GO:0022857	GO:0022857~transmembrane transporter activity	NA	GO:0016021~integral component of membrane
g16013.t1	97	tr|A0A1B3FCV2|A0A1B3FCV2_9GAMM	190	54.7	95	97.94	50	43	0	2	96	14	108	2.8e-22	Cytokinin riboside 5'-monophosphate phosphoribohydrolase (EC 3.2.2.n1)	ATE40_010270	Serratia sp. YD25	NA	hydrolase activity [GO:0016787]; cytokinin biosynthetic process [GO:0009691]	GO:0009691; GO:0016787	GO:0016787~hydrolase activity	GO:0009691~cytokinin biosynthetic process	NA
g16019.t1	124	tr|A0A2L0UHU3|A0A2L0UHU3_9MICC	234	46	126	100	53.85	64	2	3	124	49	174	2.5e-20	DNA-binding response regulator	CVO76_14995	Arthrobacter agilis	NA	DNA binding [GO:0003677]; phosphorelay signal transduction system [GO:0000160]; regulation of transcription, DNA-templated [GO:0006355]	GO:0000160; GO:0003677; GO:0006355	GO:0003677~DNA binding	GO:0000160~phosphorelay signal transduction system;GO:0006355~regulation of transcription, DNA-templated	NA
g16023.t1	126	tr|A0A0J6YBI0|A0A0J6YBI0_COCIT	510	68	125	99.21	24.51	40	0	2	126	74	198	3.8e-48	Acetyl-coenzyme A synthetase (EC 6.2.1.1)	CIRG_10400	Coccidioides immitis RMSCC 2394	NA	acetate-CoA ligase activity [GO:0003987]; AMP binding [GO:0016208]; ATP binding [GO:0005524]; acetyl-CoA biosynthetic process from acetate [GO:0019427]	GO:0003987; GO:0005524; GO:0016208; GO:0019427	GO:0003987~acetate-CoA ligase activity;GO:0005524~ATP binding;GO:0016208~AMP binding	GO:0019427~acetyl-CoA biosynthetic process from acetate	NA
g16024.t1	126	tr|A0A2L0UEX2|A0A2L0UEX2_9MICC	803	96.8	126	100	15.69	4	0	1	126	27	152	6.5e-64	DNA-directed RNA polymerase subunit beta (EC 2.7.7.6) (Fragment)	CVO76_09035	Arthrobacter agilis	NA	DNA binding [GO:0003677]; DNA-directed 5'-3' RNA polymerase activity [GO:0003899]; ribonucleoside binding [GO:0032549]; transcription, DNA-templated [GO:0006351]	GO:0003677; GO:0003899; GO:0006351; GO:0032549	GO:0003677~DNA binding;GO:0003899~DNA-directed RNA polymerase activity;GO:0032549~ribonucleoside binding	GO:0006351~transcription, DNA-templated	NA
g16030.t1	82	tr|A0A0C4E029|A0A0C4E029_MAGP6	447	87.2	78	95.12	17.45	10	0	1	78	363	440	5e-33	Tubulin beta chain	MAPG_05695	Magnaporthiopsis poae (strain ATCC 64411 / 73-15) (Kentucky bluegrass fungus) (Magnaporthe poae)	NA	cytoplasm [GO:0005737]; microtubule [GO:0005874]; GTP binding [GO:0005525]; GTPase activity [GO:0003924]; structural constituent of cytoskeleton [GO:0005200]; microtubule-based process [GO:0007017]	GO:0003924; GO:0005200; GO:0005525; GO:0005737; GO:0005874; GO:0007017	GO:0003924~GTPase activity;GO:0005200~structural constituent of cytoskeleton;GO:0005525~GTP binding	GO:0007017~microtubule-based process	GO:0005737~cytoplasm;GO:0005874~microtubule
g16055.t1	125	tr|A0A2L0UCL0|A0A2L0UCL0_9MICC	345	60.7	122	97.6	35.36	48	0	1	122	215	336	2.9e-32	Acetylglutamate kinase (EC 2.7.2.8) (N-acetyl-L-glutamate 5-phosphotransferase) (NAG kinase) (NAGK)	argB CVO76_04370	Arthrobacter agilis	Amino-acid biosynthesis; L-arginine biosynthesis; N(2)-acetyl-L-ornithine from L-glutamate: step 2/4.	cytoplasm [GO:0005737]; acetylglutamate kinase activity [GO:0003991]; ATP binding [GO:0005524]; arginine biosynthetic process via ornithine [GO:0042450]	GO:0003991; GO:0005524; GO:0005737; GO:0042450	GO:0003991~acetylglutamate kinase activity;GO:0005524~ATP binding	GO:0042450~arginine biosynthetic process via ornithine	GO:0005737~cytoplasm
g16074.t1	124	tr|A0A2G8N3U9|A0A2G8N3U9_9PSED	2211	49.2	124	100	5.61	63	0	1	124	85	208	2.8e-27	Non-ribosomal peptide synthetase	CQW31_07700	Pseudomonas sp. 382	NA	catalytic activity [GO:0003824]; phosphopantetheine binding [GO:0031177]	GO:0003824; GO:0031177	GO:0003824~catalytic activity;GO:0031177~phosphopantetheine binding	NA	NA
g16075.t1	124	tr|A0A2L0UAY6|A0A2L0UAY6_9MICC	443	67.5	123	99.19	27.77	39	1	2	123	118	240	1.3e-37	Glucarate dehydratase (EC 4.2.1.40)	gudD CVO76_00985	Arthrobacter agilis	NA	glucarate dehydratase activity [GO:0008872]	GO:0008872	GO:0008872~glucarate dehydratase activity	NA	NA
g16083.t1	123	tr|A0A1B3FDG9|A0A1B3FDG9_9GAMM	314	44.9	98	79.67	31.21	53	1	17	114	12	108	3.2e-15	Flagellar rod assembly protein/muramidase FlgJ	ATE40_011390	Serratia sp. YD25	NA	amidase activity [GO:0004040]; hydrolase activity, acting on glycosyl bonds [GO:0016798]; bacterial-type flagellum assembly [GO:0044780]	GO:0004040; GO:0016798; GO:0044780	GO:0004040~amidase activity;GO:0016798~hydrolase activity, acting on glycosyl bonds	GO:0044780~bacterial-type flagellum assembly	NA
g16092.t1	123	tr|A0A2L0UH91|A0A2L0UH91_9MICC	216	47.2	123	100	56.94	65	0	1	123	77	199	1.7e-24	50S ribosomal protein L25 (General stress protein CTC)	rplY ctc CVO76_13880	Arthrobacter agilis	NA	ribosome [GO:0005840]; 5S rRNA binding [GO:0008097]; structural constituent of ribosome [GO:0003735]; translation [GO:0006412]	GO:0003735; GO:0005840; GO:0006412; GO:0008097	GO:0003735~structural constituent of ribosome;GO:0008097~5S rRNA binding	GO:0006412~translation	GO:0005840~ribosome
g16093.t1	123	tr|A0A0A2W3M7|A0A0A2W3M7_BEABA	1163	43.1	130	100	11.18	67	1	1	123	331	460	1.1e-20	Dipeptide transport ATP-binding protein DppF	BBAD15_g1212	Beauveria bassiana D1-5	NA	integral component of membrane [GO:0016021]; ATP binding [GO:0005524]; ATPase activity [GO:0016887]; peptide transport [GO:0015833]; transmembrane transport [GO:0055085]	GO:0005524; GO:0015833; GO:0016021; GO:0016887; GO:0055085	GO:0005524~ATP binding;GO:0016887~ATPase activity	GO:0015833~peptide transport;GO:0055085~transmembrane transport	GO:0016021~integral component of membrane
g16104.t1	114	tr|A0A2L0UCC8|A0A2L0UCC8_9MICC	452	52.3	111	97.37	24.56	52	1	5	114	299	409	8e-21	Phosphoglucosamine mutase (EC 5.4.2.10)	glmM CVO76_03740	Arthrobacter agilis	NA	magnesium ion binding [GO:0000287]; phosphoglucosamine mutase activity [GO:0008966]; carbohydrate metabolic process [GO:0005975]	GO:0000287; GO:0005975; GO:0008966	GO:0000287~magnesium ion binding;GO:0008966~phosphoglucosamine mutase activity	GO:0005975~carbohydrate metabolic process	NA
g16119.t1	122	tr|A0A0A2VZJ4|A0A0A2VZJ4_BEABA	647	41.7	120	98.36	18.55	70	0	1	120	363	482	1.6e-22	High-affinity choline transport protein	BBAD15_g862	Beauveria bassiana D1-5	NA	integral component of membrane [GO:0016021]; transmembrane transporter activity [GO:0022857]; nitrogen compound transport [GO:0071705]	GO:0016021; GO:0022857; GO:0071705	GO:0022857~transmembrane transporter activity	GO:0071705~nitrogen compound transport	GO:0016021~integral component of membrane
g16123.t1	118	tr|A0A2L0UJ21|A0A2L0UJ21_9MICC	468	47.4	116	98.31	24.79	60	1	2	117	341	455	4.6e-19	UDP-N-acetylmuramate--L-alanine ligase (EC 6.3.2.8) (UDP-N-acetylmuramoyl-L-alanine synthetase)	murC CVO76_04650	Arthrobacter agilis	Cell wall biogenesis; peptidoglycan biosynthesis.	cytoplasm [GO:0005737]; ATP binding [GO:0005524]; UDP-N-acetylmuramate-L-alanine ligase activity [GO:0008763]; cell cycle [GO:0007049]; cell division [GO:0051301]; cell wall organization [GO:0071555]; peptidoglycan biosynthetic process [GO:0009252]; regulation of cell shape [GO:0008360]	GO:0005524; GO:0005737; GO:0007049; GO:0008360; GO:0008763; GO:0009252; GO:0051301; GO:0071555	GO:0005524~ATP binding;GO:0008763~UDP-N-acetylmuramate-L-alanine ligase activity	GO:0007049~cell cycle;GO:0008360~regulation of cell shape;GO:0009252~peptidoglycan biosynthetic process;GO:0051301~cell division;GO:0071555~cell wall organization	GO:0005737~cytoplasm
g16125.t1	122	tr|A0A2S1TYU1|A0A2S1TYU1_PIRSP	612	34.2	114	93.44	18.63	57	3	7	108	412	519	3.9e-05	CstA-predicted membrane protein	NA	Piromyces sp.	NA	integral component of membrane [GO:0016021]; cellular response to starvation [GO:0009267]	GO:0009267; GO:0016021	NA	GO:0009267~cellular response to starvation	GO:0016021~integral component of membrane
g16130.t1	122	tr|A0A2L0UJB0|A0A2L0UJB0_9MICC	325	33.6	122	100	37.54	81	0	1	122	144	265	8.3e-16	ABC transporter permease	CVO76_07465	Arthrobacter agilis	NA	integral component of membrane [GO:0016021]; plasma membrane [GO:0005886]; transmembrane transport [GO:0055085]	GO:0005886; GO:0016021; GO:0055085	NA	GO:0055085~transmembrane transport	GO:0005886~plasma membrane;GO:0016021~integral component of membrane
g16132.t1	75	tr|A0A197JBU6|A0A197JBU6_9FUNG	223	57.4	68	90.67	30.49	29	0	2	69	149	216	1.9e-15	Cell shape determining protein MreB/Mrl	K457DRAFT_131577	Mortierella elongata AG-77	NA	cell morphogenesis [GO:0000902]	GO:0000902	NA	GO:0000902~cell morphogenesis	NA
g16143.t1	122	tr|A0A163MCL4|A0A163MCL4_DIDRA	389	55.9	118	96.72	30.33	52	0	1	118	199	316	1.6e-30	Uncharacterized protein	ST47_g251	Didymella rabiei (Chickpea ascochyta blight fungus) (Mycosphaerella rabiei)	NA	transferase activity, transferring acyl groups other than amino-acyl groups [GO:0016747]	GO:0016747	GO:0016747~transferase activity, transferring acyl groups other than amino-acyl groups	NA	NA
g16158.t1	121	tr|A0A2L0UAG8|A0A2L0UAG8_9MICC	328	58	119	98.35	36.28	50	0	3	121	48	166	1.4e-31	5-dehydro-4-deoxyglucarate dehydratase (Fragment)	kdgD CVO76_00180	Arthrobacter agilis	Carbohydrate acid metabolism; D-glucarate degradation; 2,5-dioxopentanoate from D-glucarate: step 2/2.	5-dehydro-4-deoxyglucarate dehydratase activity [GO:0047448]; D-glucarate catabolic process [GO:0042838]	GO:0042838; GO:0047448	GO:0047448~5-dehydro-4-deoxyglucarate dehydratase activity	GO:0042838~D-glucarate catabolic process	NA
g16166.t1	103	tr|A0A2G8MSS1|A0A2G8MSS1_9PSED	374	47.3	91	88.35	24.33	45	2	1	91	278	365	2.8e-12	tRNA-specific 2-thiouridylase MnmA (EC 2.8.1.13)	mnmA CQW31_27060	Pseudomonas sp. 382	NA	cytoplasm [GO:0005737]; ATP binding [GO:0005524]; sulfurtransferase activity [GO:0016783]; tRNA binding [GO:0000049]; tRNA modification [GO:0006400]	GO:0000049; GO:0005524; GO:0005737; GO:0006400; GO:0016783	GO:0000049~tRNA binding;GO:0005524~ATP binding;GO:0016783~sulfurtransferase activity	GO:0006400~tRNA modification	GO:0005737~cytoplasm
g16176.t1	120	tr|A0A2L0UCK8|A0A2L0UCK8_9MICC	465	67.7	124	100	26.67	36	2	1	120	21	144	8.4e-37	C4-dicarboxylate transporter DctA	CVO76_04530	Arthrobacter agilis	NA	integral component of membrane [GO:0016021]; symporter activity [GO:0015293]	GO:0015293; GO:0016021	GO:0015293~symporter activity	NA	GO:0016021~integral component of membrane
g16185.t1	120	tr|A0A2L0UDC6|A0A2L0UDC6_9MICC	719	89.2	120	100	16.69	13	0	1	120	112	231	2.9e-53	Ribonucleoside-diphosphate reductase (EC 1.17.4.1)	CVO76_06260	Arthrobacter agilis	Genetic information processing; DNA replication.	ATP binding [GO:0005524]; ribonucleoside-diphosphate reductase activity, thioredoxin disulfide as acceptor [GO:0004748]; DNA replication [GO:0006260]	GO:0004748; GO:0005524; GO:0006260	GO:0004748~ribonucleoside-diphosphate reductase activity, thioredoxin disulfide as acceptor;GO:0005524~ATP binding	GO:0006260~DNA replication	NA
g16214.t1	119	tr|A0A2L0UI23|A0A2L0UI23_9MICC	370	65.5	119	100	32.16	41	0	1	119	162	280	2.7e-35	Alanine dehydrogenase (EC 1.4.1.1)	ald CVO76_15485	Arthrobacter agilis	Amino-acid degradation; L-alanine degradation via dehydrogenase pathway; NH(3) and pyruvate from L-alanine: step 1/1.	alanine dehydrogenase activity [GO:0000286]; nucleotide binding [GO:0000166]; L-alanine catabolic process [GO:0042853]	GO:0000166; GO:0000286; GO:0042853	GO:0000166~nucleotide binding;GO:0000286~alanine dehydrogenase activity	GO:0042853~L-alanine catabolic process	NA
g16216.t1	119	tr|A0A2G8MYE7|A0A2G8MYE7_9PSED	463	51.3	119	100	25.7	58	0	1	119	94	212	7.6e-30	Transporter	CQW31_15990	Pseudomonas sp. 382	NA	integral component of membrane [GO:0016021]; gluconate transmembrane transporter activity [GO:0015128]	GO:0015128; GO:0016021	GO:0015128~gluconate transmembrane transporter activity	NA	GO:0016021~integral component of membrane
g16220.t1	118	tr|A0A2N0QLC3|A0A2N0QLC3_9GLOM	308	52.2	115	97.46	37.34	53	2	1	113	183	297	3.3e-25	SSF-domain-containing protein	RhiirA1_482827	Rhizophagus irregularis	NA	integral component of membrane [GO:0016021]; proline:sodium symporter activity [GO:0005298]; sodium ion binding [GO:0031402]; proline transport [GO:0015824]	GO:0005298; GO:0015824; GO:0016021; GO:0031402	GO:0005298~proline:sodium symporter activity;GO:0031402~sodium ion binding	GO:0015824~proline transport	GO:0016021~integral component of membrane
g16229.t1	73	tr|A0A1B3FIC5|A0A1B3FIC5_9GAMM	322	78.1	73	100	22.67	16	0	1	73	221	293	1.4e-23	Ribose ABC transporter permease	ATE40_020700	Serratia sp. YD25	NA	integral component of membrane [GO:0016021]; plasma membrane [GO:0005886]; transmembrane transporter activity [GO:0022857]	GO:0005886; GO:0016021; GO:0022857	GO:0022857~transmembrane transporter activity	NA	GO:0005886~plasma membrane;GO:0016021~integral component of membrane
g16243.t1	117	tr|A0A2G8N2U9|A0A2G8N2U9_9PSED	4006	41.7	115	98.29	2.87	62	3	5	117	1397	1508	2.3e-15	Uncharacterized protein	CQW31_07985	Pseudomonas sp. 382	NA	sialate O-acetylesterase activity [GO:0001681]	GO:0001681	GO:0001681~sialate O-acetylesterase activity	NA	NA
g16253.t1	86	tr|A0A1B3F9P4|A0A1B3F9P4_9GAMM	316	44.1	59	68.6	18.67	33	0	15	73	3	61	2.1e-05	Transcriptional regulator CynR	ATE40_004405	Serratia sp. YD25	NA	DNA binding [GO:0003677]; DNA-binding transcription factor activity [GO:0003700]	GO:0003677; GO:0003700	GO:0003677~DNA binding;GO:0003700~sequence-specific DNA binding transcription factor activity	NA	NA
g16256.t1	103	tr|A0A2L0UCU1|A0A2L0UCU1_9MICC	504	76.7	103	100	20.44	24	0	1	103	61	163	6.3e-41	DNA topoisomerase IV (Fragment)	CVO76_04855	Arthrobacter agilis	NA	ATP binding [GO:0005524]; DNA binding [GO:0003677]; DNA topoisomerase type II (ATP-hydrolyzing) activity [GO:0003918]; DNA topological change [GO:0006265]	GO:0003677; GO:0003918; GO:0005524; GO:0006265	GO:0003677~DNA binding;GO:0003918~DNA topoisomerase type II (ATP-hydrolyzing) activity;GO:0005524~ATP binding	GO:0006265~DNA topological change	NA
g16261.t1	107	tr|A0A2G8MSD4|A0A2G8MSD4_9PSED	199	37.6	93	86.92	46.73	56	1	12	104	106	196	3.8e-12	Lysine transporter LysE	CQW31_27450	Pseudomonas sp. 382	NA	integral component of membrane [GO:0016021]; plasma membrane [GO:0005886]; amino acid transport [GO:0006865]	GO:0005886; GO:0006865; GO:0016021	NA	GO:0006865~amino acid transport	GO:0005886~plasma membrane;GO:0016021~integral component of membrane
g16267.t1	98	tr|A0A1B3FGC2|A0A1B3FGC2_9GAMM	356	50	44	44.9	12.36	22	0	53	96	19	62	0.00012	Lipase	ATE40_016995	Serratia sp. YD25	NA	ATP binding [GO:0005524]; ATPase activity [GO:0016887]	GO:0005524; GO:0016887	GO:0005524~ATP binding;GO:0016887~ATPase activity	NA	NA
g16271.t1	117	tr|A0A0A2W583|A0A0A2W583_BEABA	327	83.9	118	100	36.09	18	1	1	117	63	180	5e-50	Protein tas	BBAD15_g545	Beauveria bassiana D1-5	NA	oxidoreductase activity [GO:0016491]	GO:0016491	GO:0016491~oxidoreductase activity	NA	NA
g16275.t1	104	tr|A0A397TF54|A0A397TF54_9GLOM	136	55.2	105	100	77.21	46	1	1	104	32	136	8.9e-27	60S ribosomal protein L27	C1645_758163	Glomus cerebriforme	NA	ribosome [GO:0005840]; structural constituent of ribosome [GO:0003735]; translation [GO:0006412]	GO:0003735; GO:0005840; GO:0006412	GO:0003735~structural constituent of ribosome	GO:0006412~translation	GO:0005840~ribosome
g16287.t1	117	tr|A0A2N0QIZ1|A0A2N0QIZ1_9GLOM	104	35.1	77	65.81	74.04	50	0	5	81	26	102	1.2e-06	Uncharacterized protein (Fragment)	RhiirA1_484780	Rhizophagus irregularis	NA	integral component of membrane [GO:0016021]	GO:0016021	NA	NA	GO:0016021~integral component of membrane
g16299.t1	39	tr|A0A2N0QIZ9|A0A2N0QIZ9_9GLOM	226	68.4	38	97.44	16.81	12	0	1	38	103	140	1.9e-06	Nucleotide-diphospho-sugar transferase (Fragment)	RhiirA1_484716	Rhizophagus irregularis	NA	nucleotidyltransferase activity [GO:0016779]; biosynthetic process [GO:0009058]	GO:0009058; GO:0016779	GO:0016779~nucleotidyltransferase activity	GO:0009058~biosynthetic process	NA
g163.t1	300	tr|A0A2G8MTW2|A0A2G8MTW2_9PSED	258	37.2	250	83.33	96.9	152	5	44	291	9	255	2.9e-38	ABC transporter substrate-binding protein	CQW31_25175	Pseudomonas sp. 382	NA	outer membrane-bounded periplasmic space [GO:0030288]; nitrogen compound transport [GO:0071705]	GO:0030288; GO:0071705	NA	GO:0071705~nitrogen compound transport	GO:0030288~outer membrane-bounded periplasmic space
g16302.t1	79	tr|U4L8E5|U4L8E5_PYROM	115	60.3	73	92.41	63.48	29	0	1	73	31	103	1.2e-20	Similar to Uncharacterized HTH-type transcriptional regulator ytcD acc. no. O34533	PCON_14167	Pyronema omphalodes (strain CBS 100304) (Pyronema confluens)	NA	NA	NA	NA	NA	NA
g16322.t1	115	tr|A0A2L0UJX3|A0A2L0UJX3_9MICC	407	44.2	113	98.26	27.76	62	1	4	115	279	391	7.6e-19	Amidohydrolase	CVO76_17060	Arthrobacter agilis	NA	hydrolase activity [GO:0016787]	GO:0016787	GO:0016787~hydrolase activity	NA	NA
g16327.t1	78	tr|A0A2L0UB15|A0A2L0UB15_9MICC	731	59.7	77	98.72	10.53	28	1	1	74	646	722	4.4e-18	Oligopeptidase B (EC 3.4.21.83)	CVO76_01215	Arthrobacter agilis	NA	serine-type endopeptidase activity [GO:0004252]; serine-type exopeptidase activity [GO:0070008]	GO:0004252; GO:0070008	GO:0004252~serine-type endopeptidase activity;GO:0070008~serine-type exopeptidase activity	NA	NA
g16333.t1	91	tr|A0A2L0UE75|A0A2L0UE75_9MICC	157	43.2	88	96.7	56.05	50	0	2	89	69	156	5.8e-14	SsrA-binding protein (Small protein B)	smpB CVO76_07565	Arthrobacter agilis	NA	cytoplasm [GO:0005737]; RNA binding [GO:0003723]; trans-translation [GO:0070929]	GO:0003723; GO:0005737; GO:0070929	GO:0003723~RNA binding	GO:0070929~trans-translation	GO:0005737~cytoplasm
g16335.t1	87	tr|A0A0L0HM96|A0A0L0HM96_SPIPN	447	85.7	84	96.55	18.79	12	0	1	84	363	446	1.5e-35	Tubulin beta chain	SPPG_02447 SPPG_04946	Spizellomyces punctatus (strain DAOM BR117)	NA	cytoplasm [GO:0005737]; microtubule [GO:0005874]; GTP binding [GO:0005525]; GTPase activity [GO:0003924]; structural constituent of cytoskeleton [GO:0005200]; microtubule-based process [GO:0007017]	GO:0003924; GO:0005200; GO:0005525; GO:0005737; GO:0005874; GO:0007017	GO:0003924~GTPase activity;GO:0005200~structural constituent of cytoskeleton;GO:0005525~GTP binding	GO:0007017~microtubule-based process	GO:0005737~cytoplasm;GO:0005874~microtubule
g16338.t1	116	tr|A0A2L0UDK1|A0A2L0UDK1_9MICC	506	73.9	115	99.14	22.73	30	0	1	115	47	161	8.4e-42	Sodium-independent anion transporter	CVO76_06410	Arthrobacter agilis	NA	integral component of membrane [GO:0016021]; sulfate transmembrane transporter activity [GO:0015116]	GO:0015116; GO:0016021	GO:0015116~sulfate transmembrane transporter activity	NA	GO:0016021~integral component of membrane
g16359.t1	115	tr|A0A2L0UEG3|A0A2L0UEG3_9MICC	570	63.7	113	98.26	19.82	41	0	3	115	434	546	6e-32	ABC transporter ATP-binding protein	CVO76_08170	Arthrobacter agilis	NA	ATP binding [GO:0005524]; ATPase activity [GO:0016887]; peptide transport [GO:0015833]	GO:0005524; GO:0015833; GO:0016887	GO:0005524~ATP binding;GO:0016887~ATPase activity	GO:0015833~peptide transport	NA
g16365.t1	114	tr|A0A2L0UH96|A0A2L0UH96_9MICC	740	80.7	114	100	15.41	22	0	1	114	420	533	8.5e-47	Polyphosphate kinase (EC 2.7.4.1) (ATP-polyphosphate phosphotransferase) (Polyphosphoric acid kinase)	ppk CVO76_13930	Arthrobacter agilis	NA	polyphosphate kinase complex [GO:0009358]; ATP binding [GO:0005524]; metal ion binding [GO:0046872]; polyphosphate kinase activity [GO:0008976]; polyphosphate biosynthetic process [GO:0006799]	GO:0005524; GO:0006799; GO:0008976; GO:0009358; GO:0046872	GO:0005524~ATP binding;GO:0008976~polyphosphate kinase activity;GO:0046872~metal ion binding	GO:0006799~polyphosphate biosynthetic process	GO:0009358~polyphosphate kinase complex
g16366.t1	114	tr|A0A2L0UCJ1|A0A2L0UCJ1_9MICC	516	81.2	112	98.25	21.71	21	0	3	114	61	172	2.9e-47	tRNA-2-methylthio-N(6)-dimethylallyladenosine synthase (EC 2.8.4.3) ((Dimethylallyl)adenosine tRNA methylthiotransferase MiaB) (tRNA-i(6)A37 methylthiotransferase)	miaB CVO76_04250	Arthrobacter agilis	NA	cytoplasm [GO:0005737]; 4 iron, 4 sulfur cluster binding [GO:0051539]; metal ion binding [GO:0046872]; transferase activity [GO:0016740]; tRNA modification [GO:0006400]	GO:0005737; GO:0006400; GO:0016740; GO:0046872; GO:0051539	GO:0016740~transferase activity;GO:0046872~metal ion binding;GO:0051539~4 iron, 4 sulfur cluster binding	GO:0006400~tRNA modification	GO:0005737~cytoplasm
g16370.t1	115	tr|A0A2L0UE33|A0A2L0UE33_9MICC	1612	46.1	115	100	7.13	62	0	1	115	351	465	1.6e-24	Glutamate dehydrogenase	CVO76_07740	Arthrobacter agilis	NA	glutamate dehydrogenase (NAD+) activity [GO:0004352]; glutamate catabolic process to 2-oxoglutarate [GO:0019551]	GO:0004352; GO:0019551	GO:0004352~glutamate dehydrogenase (NAD+) activity	GO:0019551~glutamate catabolic process to 2-oxoglutarate	NA
g16371.t1	62	tr|A0A1Y2FMG6|A0A1Y2FMG6_9FUNG	505	66.7	60	96.77	11.88	19	1	2	61	8	66	4.4e-13	Na+-dependent transporter SNF family	LY90DRAFT_697035	Neocallimastix californiae	NA	integral component of membrane [GO:0016021]; neurotransmitter:sodium symporter activity [GO:0005328]	GO:0005328; GO:0016021	GO:0005328~neurotransmitter:sodium symporter activity	NA	GO:0016021~integral component of membrane
g16379.t1	101	tr|A0A2G8MU73|A0A2G8MU73_9PSED	133	71.3	101	100	75.94	29	0	1	101	1	101	9.3e-37	Acyl-CoA thioesterase	CQW31_24000	Pseudomonas sp. 382	NA	thiolester hydrolase activity [GO:0016790]	GO:0016790	GO:0016790~thiolester hydrolase activity	NA	NA
g16382.t1	114	tr|A0A2L0UD69|A0A2L0UD69_9MICC	490	84.2	114	100	23.27	18	0	1	114	109	222	3.3e-51	Fe-S cluster assembly protein SufB	sufB CVO76_05475	Arthrobacter agilis	NA	iron-sulfur cluster assembly [GO:0016226]	GO:0016226	NA	GO:0016226~iron-sulfur cluster assembly	NA
g16387.t1	105	tr|A0A2N0QI77|A0A2N0QI77_9GLOM	183	56.2	105	100	57.38	46	0	1	105	13	117	1.5e-21	MCPsignal-domain-containing protein (Fragment)	RhiirA1_485436	Rhizophagus irregularis	NA	membrane [GO:0016020]; signal transduction [GO:0007165]	GO:0007165; GO:0016020	NA	GO:0007165~signal transduction	GO:0016020~membrane
g164.t1	1125	tr|A0A2G8MU50|A0A2G8MU50_9PSED	461	57	458	40.71	99.35	195	2	43	500	2	457	8.8e-136	ATP-dependent RNA helicase DbpA	CQW31_23885	Pseudomonas sp. 382	NA	ATP binding [GO:0005524]; helicase activity [GO:0004386]; nucleic acid binding [GO:0003676]	GO:0003676; GO:0004386; GO:0005524	GO:0003676~nucleic acid binding;GO:0004386~helicase activity;GO:0005524~ATP binding	NA	NA
g16402.t1	113	tr|A0A2L0UG21|A0A2L0UG21_9MICC	998	54.5	112	99.12	11.22	51	0	2	113	88	199	1.8e-28	Na+/H+ antiporter subunit A	CVO76_11375	Arthrobacter agilis	NA	integral component of membrane [GO:0016021]	GO:0016021	NA	NA	GO:0016021~integral component of membrane
g16404.t1	114	tr|A0A0A2W4T3|A0A0A2W4T3_BEABA	777	78.4	116	100	14.93	22	2	1	114	648	762	4.1e-41	Protein yhgF	BBAD15_g800	Beauveria bassiana D1-5	NA	nucleic acid binding [GO:0003676]; nucleobase-containing compound metabolic process [GO:0006139]	GO:0003676; GO:0006139	GO:0003676~nucleic acid binding	GO:0006139~nucleobase-containing compound metabolic process	NA
g16422.t1	112	tr|A0A2L0UDC5|A0A2L0UDC5_9MICC	248	73	111	99.11	44.76	30	0	2	112	111	221	1.8e-41	Aquaporin family protein	CVO76_05890	Arthrobacter agilis	NA	integral component of membrane [GO:0016021]; channel activity [GO:0015267]	GO:0015267; GO:0016021	GO:0015267~channel activity	NA	GO:0016021~integral component of membrane
g16429.t1	112	tr|A0A2G8N675|A0A2G8N675_9PSED	459	50.9	112	100	24.4	55	0	1	112	217	328	2.2e-23	8-oxoguanine deaminase	CQW31_00965	Pseudomonas sp. 382	NA	hydrolase activity, acting on carbon-nitrogen (but not peptide) bonds [GO:0016810]	GO:0016810	GO:0016810~hydrolase activity, acting on carbon-nitrogen (but not peptide) bonds	NA	NA
g16433.t1	112	tr|F4PFL2|F4PFL2_BATDJ	170	66.7	111	99.11	65.29	37	0	2	112	37	147	1.8e-33	FMN_red domain-containing protein	BATDEDRAFT_93158	Batrachochytrium dendrobatidis (strain JAM81 / FGSC 10211) (Frog chytrid fungus)	NA	oxidoreductase activity [GO:0016491]	GO:0016491	GO:0016491~oxidoreductase activity	NA	NA
g16455.t1	111	tr|A0A2L0UBU7|A0A2L0UBU7_9MICC	819	66.7	111	100	13.55	36	1	2	111	215	325	1.1e-33	ATP-dependent DNA helicase (EC 3.6.4.12)	pcrA CVO76_02680	Arthrobacter agilis	NA	cytoplasm [GO:0005737]; ATP binding [GO:0005524]; DNA binding [GO:0003677]; DNA helicase activity [GO:0003678]; DNA unwinding involved in DNA replication [GO:0006268]	GO:0003677; GO:0003678; GO:0005524; GO:0005737; GO:0006268	GO:0003677~DNA binding;GO:0003678~DNA helicase activity;GO:0005524~ATP binding	GO:0006268~DNA unwinding involved in DNA replication	GO:0005737~cytoplasm
g16459.t1	93	tr|A0A2G8MWG3|A0A2G8MWG3_9PSED	435	75.6	90	96.77	20.69	22	0	1	90	324	413	1.8e-34	Citrate transporter	CQW31_20245	Pseudomonas sp. 382	NA	integral component of membrane [GO:0016021]; citrate transmembrane transporter activity [GO:0015137]	GO:0015137; GO:0016021	GO:0015137~citrate transmembrane transporter activity	NA	GO:0016021~integral component of membrane
g16470.t1	111	tr|A0A2S1TYU1|A0A2S1TYU1_PIRSP	612	36.5	85	76.58	13.89	43	3	1	81	200	277	3.2e-06	CstA-predicted membrane protein	NA	Piromyces sp.	NA	integral component of membrane [GO:0016021]; cellular response to starvation [GO:0009267]	GO:0009267; GO:0016021	NA	GO:0009267~cellular response to starvation	GO:0016021~integral component of membrane
g16478.t1	82	tr|A0A1B3FKB6|A0A1B3FKB6_9GAMM	489	54.5	77	93.9	15.75	34	1	1	77	102	177	1.2e-13	2,4-diaminobutyrate decarboxylase	ATE40_008795	Serratia sp. YD25	NA	carboxy-lyase activity [GO:0016831]; pyridoxal phosphate binding [GO:0030170]; carboxylic acid metabolic process [GO:0019752]	GO:0016831; GO:0019752; GO:0030170	GO:0016831~carboxy-lyase activity;GO:0030170~pyridoxal phosphate binding	GO:0019752~carboxylic acid metabolic process	NA
g16482.t1	56	tr|A0A1B3FJZ5|A0A1B3FJZ5_9GAMM	407	64.3	56	100	13.76	20	0	1	56	161	216	4.8e-11	Phosphopentomutase (EC 5.4.2.7) (Phosphodeoxyribomutase)	deoB ATE40_023810	Serratia sp. YD25	Metabolic intermediate biosynthesis; 5-phospho-alpha-D-ribose 1-diphosphate biosynthesis; 5-phospho-alpha-D-ribose 1-diphosphate from D-ribose 5-phosphate (route II): step 1/3.	cytoplasm [GO:0005737]; magnesium ion binding [GO:0000287]; manganese ion binding [GO:0030145]; phosphopentomutase activity [GO:0008973]; 5-phosphoribose 1-diphosphate biosynthetic process [GO:0006015]; cellular metabolic compound salvage [GO:0043094]; deoxyribonucleotide catabolic process [GO:0009264]	GO:0000287; GO:0005737; GO:0006015; GO:0008973; GO:0009264; GO:0030145; GO:0043094	GO:0000287~magnesium ion binding;GO:0008973~phosphopentomutase activity;GO:0030145~manganese ion binding	GO:0006015~5-phosphoribose 1-diphosphate biosynthetic process;GO:0009264~deoxyribonucleotide catabolic process;GO:0043094~cellular metabolic compound salvage	GO:0005737~cytoplasm
g16490.t1	110	tr|A0A2G8MU03|A0A2G8MU03_9PSED	505	68.2	107	97.27	21.19	32	1	6	110	4	110	1.2e-32	Purine permease	CQW31_24670	Pseudomonas sp. 382	NA	integral component of membrane [GO:0016021]; transmembrane transporter activity [GO:0022857]; nucleobase transport [GO:0015851]	GO:0015851; GO:0016021; GO:0022857	GO:0022857~transmembrane transporter activity	GO:0015851~nucleobase transport	GO:0016021~integral component of membrane
g16497.t1	78	tr|A0A2L0UE82|A0A2L0UE82_9MICC	441	58.5	53	67.95	12.02	22	0	14	66	4	56	2e-10	Glutamate-1-semialdehyde 2,1-aminomutase (GSA) (EC 5.4.3.8) (Glutamate-1-semialdehyde aminotransferase) (GSA-AT)	hemL CVO76_07920	Arthrobacter agilis	Porphyrin-containing compound metabolism; protoporphyrin-IX biosynthesis; 5-aminolevulinate from L-glutamyl-tRNA(Glu): step 2/2.	cytoplasm [GO:0005737]; glutamate-1-semialdehyde 2,1-aminomutase activity [GO:0042286]; pyridoxal phosphate binding [GO:0030170]; transaminase activity [GO:0008483]; protoporphyrinogen IX biosynthetic process [GO:0006782]	GO:0005737; GO:0006782; GO:0008483; GO:0030170; GO:0042286	GO:0008483~transaminase activity;GO:0030170~pyridoxal phosphate binding;GO:0042286~glutamate-1-semialdehyde 2,1-aminomutase activity	GO:0006782~protoporphyrinogen IX biosynthetic process	GO:0005737~cytoplasm
g165.t1	242	tr|A0A1B3FD22|A0A1B3FD22_9GAMM	247	37.4	238	98.35	96.36	140	5	7	240	9	241	1.6e-34	Probable transcriptional regulatory protein ATE40_010585	ATE40_010585	Serratia sp. YD25	NA	cytoplasm [GO:0005737]; DNA binding [GO:0003677]; regulation of transcription, DNA-templated [GO:0006355]	GO:0003677; GO:0005737; GO:0006355	GO:0003677~DNA binding	GO:0006355~regulation of transcription, DNA-templated	GO:0005737~cytoplasm
g16509.t1	60	tr|A0A2L0UJ66|A0A2L0UJ66_9MICC	232	50.9	55	91.67	23.71	27	0	6	60	1	55	2.7e-07	DNA-binding response regulator	CVO76_06910	Arthrobacter agilis	NA	DNA binding [GO:0003677]; phosphorelay signal transduction system [GO:0000160]; regulation of transcription, DNA-templated [GO:0006355]	GO:0000160; GO:0003677; GO:0006355	GO:0003677~DNA binding	GO:0000160~phosphorelay signal transduction system;GO:0006355~regulation of transcription, DNA-templated	NA
g16513.t1	107	tr|A0A2L0UBU7|A0A2L0UBU7_9MICC	819	62	108	100	13.19	25	1	16	107	584	691	1.1e-27	ATP-dependent DNA helicase (EC 3.6.4.12)	pcrA CVO76_02680	Arthrobacter agilis	NA	cytoplasm [GO:0005737]; ATP binding [GO:0005524]; DNA binding [GO:0003677]; DNA helicase activity [GO:0003678]; DNA unwinding involved in DNA replication [GO:0006268]	GO:0003677; GO:0003678; GO:0005524; GO:0005737; GO:0006268	GO:0003677~DNA binding;GO:0003678~DNA helicase activity;GO:0005524~ATP binding	GO:0006268~DNA unwinding involved in DNA replication	GO:0005737~cytoplasm
g16526.t1	95	tr|U4L7Y8|U4L7Y8_PYROM	271	46.3	82	86.32	30.26	44	0	13	94	70	151	4.4e-12	Similar to Alkylmercury lyase acc. no. P16172	PCON_12866	Pyronema omphalodes (strain CBS 100304) (Pyronema confluens)	NA	alkylmercury lyase activity [GO:0018836]; organomercury catabolic process [GO:0046413]	GO:0018836; GO:0046413	GO:0018836~alkylmercury lyase activity	GO:0046413~organomercury catabolic process	NA
g16550.t1	108	tr|A0A0C2WT53|A0A0C2WT53_9HOMO	626	38.4	112	100	17.89	61	1	1	104	138	249	7.1e-11	Uncharacterized protein	M408DRAFT_30499 M408DRAFT_328969	Serendipita vermifera MAFF 305830	NA	flavin adenine dinucleotide binding [GO:0050660]; oxidoreductase activity, acting on the CH-CH group of donors [GO:0016627]	GO:0016627; GO:0050660	GO:0016627~oxidoreductase activity, acting on the CH-CH group of donors;GO:0050660~flavin adenine dinucleotide binding	NA	NA
g16551.t1	109	tr|A0A0G0ATY0|A0A0G0ATY0_TRIHA	2835	52.4	42	38.53	1.48	20	0	27	68	395	436	0.00065	Uncharacterized protein	THAR02_00102	Trichoderma harzianum (Hypocrea lixii)	NA	ligase activity [GO:0016874]; phosphopantetheine binding [GO:0031177]	GO:0016874; GO:0031177	GO:0016874~ligase activity;GO:0031177~phosphopantetheine binding	NA	NA
g16555.t1	101	tr|A0A2L0UG05|A0A2L0UG05_9MICC	665	40.8	98	97.03	14.74	51	2	10	100	475	572	1.8e-11	Choline transporter	CVO76_11445	Arthrobacter agilis	NA	integral component of membrane [GO:0016021]; plasma membrane [GO:0005886]; transmembrane transporter activity [GO:0022857]; nitrogen compound transport [GO:0071705]	GO:0005886; GO:0016021; GO:0022857; GO:0071705	GO:0022857~transmembrane transporter activity	GO:0071705~nitrogen compound transport	GO:0005886~plasma membrane;GO:0016021~integral component of membrane
g16562.t1	99	tr|A0A2G8N491|A0A2G8N491_9PSED	218	56.5	92	92.93	42.2	40	0	1	92	122	213	9.7e-23	CoA transferase subunit B	CQW31_05185	Pseudomonas sp. 382	NA	CoA-transferase activity [GO:0008410]	GO:0008410	GO:0008410~CoA-transferase activity	NA	NA
g16568.t1	95	tr|A0A0A2VYJ0|A0A0A2VYJ0_BEABA	789	56.4	94	98.95	11.91	41	0	1	94	149	242	1.3e-21	Formate dehydrogenase, nitrate-inducible, major subunit	BBAD15_g3045	Beauveria bassiana D1-5	NA	electron transfer activity [GO:0009055]; formate dehydrogenase (cytochrome-c-553) activity [GO:0047111]; formate dehydrogenase (NAD+) activity [GO:0008863]; molybdopterin cofactor binding [GO:0043546]; cellular respiration [GO:0045333]	GO:0008863; GO:0009055; GO:0043546; GO:0045333; GO:0047111	GO:0008863~formate dehydrogenase (NAD+) activity;GO:0009055~electron carrier activity;GO:0043546~molybdopterin cofactor binding;GO:0047111~formate dehydrogenase (cytochrome-c-553) activity	GO:0045333~cellular respiration	NA
g16576.t1	99	tr|A0A163LCI0|A0A163LCI0_DIDRA	553	69.7	99	100	17.9	30	0	1	99	148	246	5.2e-32	HTH marR-type domain-containing protein	ST47_g1249	Didymella rabiei (Chickpea ascochyta blight fungus) (Mycosphaerella rabiei)	NA	DNA-binding transcription factor activity [GO:0003700]; oxidoreductase activity [GO:0016491]; response to oxidative stress [GO:0006979]	GO:0003700; GO:0006979; GO:0016491	GO:0003700~sequence-specific DNA binding transcription factor activity;GO:0016491~oxidoreductase activity	GO:0006979~response to oxidative stress	NA
g16578.t1	106	tr|A0A2L0UEE0|A0A2L0UEE0_9MICC	609	71.1	83	78.3	13.63	24	0	1	83	198	280	1.7e-25	Glutathione ABC transporter ATP-binding protein	CVO76_08195	Arthrobacter agilis	NA	ATP binding [GO:0005524]; ATPase activity [GO:0016887]; peptide transport [GO:0015833]	GO:0005524; GO:0015833; GO:0016887	GO:0005524~ATP binding;GO:0016887~ATPase activity	GO:0015833~peptide transport	NA
g16597.t1	107	tr|A0A1B3FA93|A0A1B3FA93_9GAMM	573	49.5	109	100	19.02	53	1	1	107	144	252	1.3e-20	Pyruvate dehydrogenase	ATE40_005095	Serratia sp. YD25	NA	catalytic activity [GO:0003824]; magnesium ion binding [GO:0000287]; thiamine pyrophosphate binding [GO:0030976]	GO:0000287; GO:0003824; GO:0030976	GO:0000287~magnesium ion binding;GO:0003824~catalytic activity;GO:0030976~thiamine pyrophosphate binding	NA	NA
g16604.t1	107	tr|A0A2L0UFA0|A0A2L0UFA0_9MICC	261	62.1	103	96.26	39.46	39	0	5	107	132	234	1.1e-27	ABC transporter permease	CVO76_09825	Arthrobacter agilis	NA	ATP-binding cassette (ABC) transporter complex [GO:0043190]; transmembrane transporter activity [GO:0022857]; nitrogen compound transport [GO:0071705]	GO:0022857; GO:0043190; GO:0071705	GO:0022857~transmembrane transporter activity	GO:0071705~nitrogen compound transport	GO:0043190~ATP-binding cassette (ABC) transporter complex
g16625.t1	73	tr|A0A2G8N5S7|A0A2G8N5S7_9PSED	272	78.1	73	100	26.84	16	0	1	73	1	73	1.8e-29	Alpha/beta hydrolase	CQW31_04695	Pseudomonas sp. 382	NA	hydrolase activity [GO:0016787]	GO:0016787	GO:0016787~hydrolase activity	NA	NA
g16629.t1	83	tr|A0A2L0UHF8|A0A2L0UHF8_9MICC	342	80.7	83	100	24.27	16	0	1	83	126	208	2.4e-30	Phosphate starvation-inducible protein PhoH	CVO76_14250	Arthrobacter agilis	NA	ATP binding [GO:0005524]	GO:0005524	GO:0005524~ATP binding	NA	NA
g16643.t1	106	tr|A0A2L0UHU3|A0A2L0UHU3_9MICC	234	50	112	100	47.86	50	1	1	106	96	207	1.3e-17	DNA-binding response regulator	CVO76_14995	Arthrobacter agilis	NA	DNA binding [GO:0003677]; phosphorelay signal transduction system [GO:0000160]; regulation of transcription, DNA-templated [GO:0006355]	GO:0000160; GO:0003677; GO:0006355	GO:0003677~DNA binding	GO:0000160~phosphorelay signal transduction system;GO:0006355~regulation of transcription, DNA-templated	NA
g16657.t1	72	tr|A0A2L0UDF2|A0A2L0UDF2_9MICC	81	77.1	70	97.22	86.42	16	0	2	71	3	72	3.4e-25	NrdH-redoxin	CVO76_06270	Arthrobacter agilis	NA	cell [GO:0005623]; electron transfer activity [GO:0009055]; protein disulfide oxidoreductase activity [GO:0015035]; cell redox homeostasis [GO:0045454]	GO:0005623; GO:0009055; GO:0015035; GO:0045454	GO:0009055~electron carrier activity;GO:0015035~protein disulfide oxidoreductase activity	GO:0045454~cell redox homeostasis	GO:0005623~cell
g16666.t1	105	tr|A0A0A2W4G6|A0A0A2W4G6_BEABA	297	39.4	99	94.29	33.33	60	0	1	99	16	114	9.1e-11	Glycine cleavage system transcriptional activator	BBAD15_g563	Beauveria bassiana D1-5	NA	DNA-binding transcription factor activity [GO:0003700]	GO:0003700	GO:0003700~sequence-specific DNA binding transcription factor activity	NA	NA
g16675.t1	64	tr|A0A2G8MWB3|A0A2G8MWB3_9PSED	442	76.6	64	100	14.48	15	0	1	64	347	410	1.3e-20	Probable proton/glutamate-aspartate symporter	gltP CQW31_20190	Pseudomonas sp. 382	NA	integral component of membrane [GO:0016021]; plasma membrane [GO:0005886]; amino acid:proton symporter activity [GO:0005280]; aspartate transmembrane transport [GO:0015810]; L-glutamate transmembrane transport [GO:0015813]	GO:0005280; GO:0005886; GO:0015810; GO:0015813; GO:0016021	GO:0005280~hydrogen:amino acid symporter activity	GO:0015810~aspartate transport;GO:0015813~L-glutamate transport	GO:0005886~plasma membrane;GO:0016021~integral component of membrane
g16686.t1	103	tr|A0A2G8N227|A0A2G8N227_9PSED	248	52.7	91	88.35	36.69	40	1	13	103	86	173	6.8e-19	23S rRNA (guanosine-2'-O-)-methyltransferase RlmB (EC 2.1.1.185) (23S rRNA (guanosine2251 2'-O)-methyltransferase) (23S rRNA Gm2251 2'-O-methyltransferase)	rlmB CQW31_09090	Pseudomonas sp. 382	NA	cytoplasm [GO:0005737]; RNA binding [GO:0003723]; rRNA (guanosine-2'-O-)-methyltransferase activity [GO:0070039]	GO:0003723; GO:0005737; GO:0070039	GO:0003723~RNA binding;GO:0070039~rRNA (guanosine-2'-O-)-methyltransferase activity	NA	GO:0005737~cytoplasm
g16691.t1	91	tr|A0A2L0UAF4|A0A2L0UAF4_9MICC	470	77.5	89	97.8	18.94	20	0	3	91	119	207	1.2e-32	Chromosomal replication initiator protein DnaA	dnaA CVO76_00075	Arthrobacter agilis	NA	cytoplasm [GO:0005737]; ATP binding [GO:0005524]; DNA replication origin binding [GO:0003688]; DNA replication initiation [GO:0006270]; regulation of DNA replication [GO:0006275]	GO:0003688; GO:0005524; GO:0005737; GO:0006270; GO:0006275	GO:0003688~DNA replication origin binding;GO:0005524~ATP binding	GO:0006270~DNA replication initiation;GO:0006275~regulation of DNA replication	GO:0005737~cytoplasm
g167.t1	953	tr|A0A0A2VSZ6|A0A0A2VSZ6_BEABA	802	32.3	709	74.4	88.4	423	14	280	952	111	798	7.5e-88	Nitrogen regulation protein NR(I)	BBAD15_g3620	Beauveria bassiana D1-5	NA	ATP binding [GO:0005524]; phosphorelay response regulator activity [GO:0000156]; phosphorelay sensor kinase activity [GO:0000155]; sequence-specific DNA binding [GO:0043565]; transcription factor binding [GO:0008134]; regulation of nitrogen utilization [GO:0006808]; regulation of transcription, DNA-templated [GO:0006355]	GO:0000155; GO:0000156; GO:0005524; GO:0006355; GO:0006808; GO:0008134; GO:0043565	GO:0000155~phosphorelay sensor kinase activity;GO:0000156~phosphorelay response regulator activity;GO:0005524~ATP binding;GO:0008134~transcription factor binding;GO:0043565~sequence-specific DNA binding	GO:0006355~regulation of transcription, DNA-templated;GO:0006808~regulation of nitrogen utilization	NA
g16702.t1	87	tr|A0A2G8N1P8|A0A2G8N1P8_9PSED	287	45.9	74	85.06	25.78	39	1	15	87	26	99	9.2e-09	Peptide ABC transporter permease	CQW31_11985	Pseudomonas sp. 382	NA	integral component of membrane [GO:0016021]; plasma membrane [GO:0005886]; transmembrane transport [GO:0055085]	GO:0005886; GO:0016021; GO:0055085	NA	GO:0055085~transmembrane transport	GO:0005886~plasma membrane;GO:0016021~integral component of membrane
g16725.t1	103	tr|A0A2G8N510|A0A2G8N510_9PSED	686	47.1	102	99.03	14.87	52	2	2	101	11	112	2.3e-19	N-methylproline demethylase	CQW31_03600	Pseudomonas sp. 382	NA	FMN binding [GO:0010181]; methyltransferase activity [GO:0008168]; oxidoreductase activity [GO:0016491]	GO:0008168; GO:0010181; GO:0016491	GO:0008168~methyltransferase activity;GO:0010181~FMN binding;GO:0016491~oxidoreductase activity	NA	NA
g16744.t1	103	tr|A0A2G8MUK2|A0A2G8MUK2_9PSED	492	42.9	98	95.15	19.92	50	1	1	98	167	258	1.1e-13	Sodium/proline symporter (Proline permease)	putP CQW31_23850	Pseudomonas sp. 382	NA	integral component of membrane [GO:0016021]; plasma membrane [GO:0005886]; proline:sodium symporter activity [GO:0005298]; sodium ion binding [GO:0031402]; proline transport [GO:0015824]	GO:0005298; GO:0005886; GO:0015824; GO:0016021; GO:0031402	GO:0005298~proline:sodium symporter activity;GO:0031402~sodium ion binding	GO:0015824~proline transport	GO:0005886~plasma membrane;GO:0016021~integral component of membrane
g16752.t1	102	tr|A0A1B3FJ09|A0A1B3FJ09_9GAMM	204	51.5	97	95.1	47.55	45	1	7	101	35	131	1.5e-18	YigZ family protein	ATE40_022045	Serratia sp. YD25	NA	NA	NA	NA	NA	NA
g16761.t1	103	tr|A0A1B3FGN0|A0A1B3FGN0_9GAMM	483	83.5	103	100	21.33	17	0	1	103	109	211	8.5e-46	Amidohydrolase	ATE40_017550	Serratia sp. YD25	NA	hydrolase activity [GO:0016787]	GO:0016787	GO:0016787~hydrolase activity	NA	NA
g16764.t1	42	tr|A0A0A2V8M1|A0A0A2V8M1_BEABA	686	73.8	42	100	6.12	11	0	1	42	154	195	3.1e-10	Flagellar biosynthesis protein flhA	BBAD15_g10884	Beauveria bassiana D1-5	NA	integral component of membrane [GO:0016021]; protein secretion [GO:0009306]	GO:0009306; GO:0016021	NA	GO:0009306~protein secretion	GO:0016021~integral component of membrane
g16766.t1	67	tr|A0A2N0QGK6|A0A2N0QGK6_9GLOM	147	70.8	65	97.01	44.22	19	0	1	65	81	145	6.4e-18	YebC-like protein	RhiirA1_487125	Rhizophagus irregularis	NA	NA	NA	NA	NA	NA
g16777.t1	48	tr|S8E596|S8E596_FOMPI	240	66.7	48	100	20	16	0	1	48	107	154	1.2e-13	Uncharacterized protein	FOMPIDRAFT_1042461	Fomitopsis pinicola (strain FP-58527) (Brown rot fungus)	NA	response to purine-containing compound [GO:0014074]	GO:0014074	NA	GO:0014074~response to purine-containing compound	NA
g16784.t1	102	tr|A0A1G4BPM3|A0A1G4BPM3_9PEZI	270	42.6	94	92.16	34.81	45	2	18	102	62	155	1.2e-12	Short chain dehydrogenase	CORC01_01131	Colletotrichum orchidophilum	NA	oxidoreductase activity [GO:0016491]	GO:0016491	GO:0016491~oxidoreductase activity	NA	NA
g16788.t1	102	tr|A0A0A2VZE3|A0A0A2VZE3_BEABA	1632	73.2	97	95.1	5.94	26	0	6	102	995	1091	1.5e-31	Glutathione import ATP-binding protein GsiA	BBAD15_g8586	Beauveria bassiana D1-5	NA	integral component of membrane [GO:0016021]; ATP binding [GO:0005524]; ATPase activity [GO:0016887]; oxidoreductase activity, acting on paired donors, with incorporation or reduction of molecular oxygen [GO:0016705]; peroxiredoxin activity [GO:0051920]; transmembrane transport [GO:0055085]	GO:0005524; GO:0016021; GO:0016705; GO:0016887; GO:0051920; GO:0055085	GO:0005524~ATP binding;GO:0016705~oxidoreductase activity, acting on paired donors, with incorporation or reduction of molecular oxygen;GO:0016887~ATPase activity;GO:0051920~peroxiredoxin activity	GO:0055085~transmembrane transport	GO:0016021~integral component of membrane
g16789.t1	102	tr|A0A2L0UHU3|A0A2L0UHU3_9MICC	234	47.5	101	99.02	43.16	51	1	2	102	30	128	9.7e-18	DNA-binding response regulator	CVO76_14995	Arthrobacter agilis	NA	DNA binding [GO:0003677]; phosphorelay signal transduction system [GO:0000160]; regulation of transcription, DNA-templated [GO:0006355]	GO:0000160; GO:0003677; GO:0006355	GO:0003677~DNA binding	GO:0000160~phosphorelay signal transduction system;GO:0006355~regulation of transcription, DNA-templated	NA
g16856.t1	101	tr|A0A1B3FF42|A0A1B3FF42_9GAMM	759	38.4	99	98.02	13.04	57	2	2	98	176	272	6.5e-06	Malic enzyme	ATE40_014575	Serratia sp. YD25	NA	malate dehydrogenase (decarboxylating) (NAD+) activity [GO:0004471]; metal ion binding [GO:0046872]; NAD binding [GO:0051287]; transferase activity, transferring acyl groups [GO:0016746]; malate metabolic process [GO:0006108]	GO:0004471; GO:0006108; GO:0016746; GO:0046872; GO:0051287	GO:0004471~malate dehydrogenase (decarboxylating) (NAD+) activity;GO:0016746~transferase activity, transferring acyl groups;GO:0046872~metal ion binding;GO:0051287~NAD binding	GO:0006108~malate metabolic process	NA
g16862.t1	101	tr|A0A2L0UEE0|A0A2L0UEE0_9MICC	609	61.4	101	100	16.58	39	0	1	101	483	583	1.8e-27	Glutathione ABC transporter ATP-binding protein	CVO76_08195	Arthrobacter agilis	NA	ATP binding [GO:0005524]; ATPase activity [GO:0016887]; peptide transport [GO:0015833]	GO:0005524; GO:0015833; GO:0016887	GO:0005524~ATP binding;GO:0016887~ATPase activity	GO:0015833~peptide transport	NA
g16892.t1	90	tr|A0A2G8MY71|A0A2G8MY71_9PSED	501	46.8	94	100	18.76	45	2	1	89	24	117	4e-15	Probable malate:quinone oxidoreductase (EC 1.1.5.4) (MQO) (Malate dehydrogenase [quinone])	mqo CQW31_17115	Pseudomonas sp. 382	Carbohydrate metabolism; tricarboxylic acid cycle; oxaloacetate from (S)-malate (quinone route): step 1/1.	integral component of membrane [GO:0016021]; malate dehydrogenase (menaquinone) activity [GO:0052589]; malate dehydrogenase (quinone) activity [GO:0008924]; tricarboxylic acid cycle [GO:0006099]	GO:0006099; GO:0008924; GO:0016021; GO:0052589	GO:0008924~malate dehydrogenase (quinone) activity;GO:0052589~malate dehydrogenase (menaquinone) activity	GO:0006099~tricarboxylic acid cycle	GO:0016021~integral component of membrane
g16895.t1	100	tr|A0A2L0UCS0|A0A2L0UCS0_9MICC	946	80	100	100	10.57	20	0	1	100	274	373	6.1e-41	Aconitate hydratase (EC 4.2.1.3)	acnA CVO76_04900	Arthrobacter agilis	NA	aconitate hydratase activity [GO:0003994]	GO:0003994	GO:0003994~aconitate hydratase activity	NA	NA
g169.t1	922	tr|A0A2G8N3F0|A0A2G8N3F0_9PSED	335	49.9	345	37.42	100	157	6	580	920	1	333	4.4e-85	Nucleoid-associated protein CQW31_08625	CQW31_08625	Pseudomonas sp. 382	NA	cytoplasm [GO:0005737]; nucleoid [GO:0009295]	GO:0005737; GO:0009295	NA	NA	GO:0005737~cytoplasm;GO:0009295~nucleoid
g16930.t1	99	tr|A0A2L0UCA4|A0A2L0UCA4_9MICC	504	67.3	98	98.99	19.44	32	0	1	98	210	307	3.9e-32	Aspartyl/glutamyl-tRNA(Asn/Gln) amidotransferase subunit B (Asp/Glu-ADT subunit B) (EC 6.3.5.-)	gatB CVO76_03775	Arthrobacter agilis	NA	ATP binding [GO:0005524]; glutaminyl-tRNA synthase (glutamine-hydrolyzing) activity [GO:0050567]; transferase activity [GO:0016740]; translation [GO:0006412]	GO:0005524; GO:0006412; GO:0016740; GO:0050567	GO:0005524~ATP binding;GO:0016740~transferase activity;GO:0050567~glutaminyl-tRNA synthase (glutamine-hydrolyzing) activity	GO:0006412~translation	NA
g16931.t1	69	tr|A0A2L0UD16|A0A2L0UD16_9MICC	253	82.6	69	100	27.27	12	0	1	69	39	107	8.6e-26	Fe-S cluster assembly ATPase SufC	sufC CVO76_05490	Arthrobacter agilis	NA	ATP binding [GO:0005524]; ATPase activity [GO:0016887]	GO:0005524; GO:0016887	GO:0005524~ATP binding;GO:0016887~ATPase activity	NA	NA
g16967.t1	78	tr|A0A2L0UBE0|A0A2L0UBE0_9MICC	216	68.4	76	97.44	35.19	24	0	1	76	105	180	1.2e-23	Succinyl-CoA--3-ketoacid-CoA transferase	CVO76_01780	Arthrobacter agilis	NA	CoA-transferase activity [GO:0008410]	GO:0008410	GO:0008410~CoA-transferase activity	NA	NA
g16981.t1	62	tr|A0A2L0UD27|A0A2L0UD27_9MICC	532	66.1	62	100	11.65	21	0	1	62	1	62	8.8e-14	ABC transporter	CVO76_05515	Arthrobacter agilis	NA	ATP binding [GO:0005524]; ATPase activity [GO:0016887]	GO:0005524; GO:0016887	GO:0005524~ATP binding;GO:0016887~ATPase activity	NA	NA
g16996.t1	97	tr|A0A2L0UC40|A0A2L0UC40_9MICC	350	64.6	96	98.97	27.43	34	0	2	97	246	341	2.9e-27	Fructose-1,6-bisphosphatase	glpX CVO76_03390	Arthrobacter agilis	NA	fructose 1,6-bisphosphate 1-phosphatase activity [GO:0042132]; metal ion binding [GO:0046872]; gluconeogenesis [GO:0006094]; glycerol metabolic process [GO:0006071]	GO:0006071; GO:0006094; GO:0042132; GO:0046872	GO:0042132~fructose 1,6-bisphosphate 1-phosphatase activity;GO:0046872~metal ion binding	GO:0006071~glycerol metabolic process;GO:0006094~gluconeogenesis	NA
g17002.t1	97	tr|A0A2G8N510|A0A2G8N510_9PSED	686	69.4	98	100	14.29	29	1	1	97	569	666	4.7e-30	N-methylproline demethylase	CQW31_03600	Pseudomonas sp. 382	NA	FMN binding [GO:0010181]; methyltransferase activity [GO:0008168]; oxidoreductase activity [GO:0016491]	GO:0008168; GO:0010181; GO:0016491	GO:0008168~methyltransferase activity;GO:0010181~FMN binding;GO:0016491~oxidoreductase activity	NA	NA
g17017.t1	45	tr|A0A2L0UH37|A0A2L0UH37_9MICC	325	60	45	100	13.85	18	0	1	45	52	96	5.3e-08	LLM class flavin-dependent oxidoreductase	CVO76_13590	Arthrobacter agilis	NA	oxidoreductase activity, acting on paired donors, with incorporation or reduction of molecular oxygen [GO:0016705]	GO:0016705	GO:0016705~oxidoreductase activity, acting on paired donors, with incorporation or reduction of molecular oxygen	NA	NA
g17018.t1	97	tr|A0A2L0UBF2|A0A2L0UBF2_9MICC	421	66.3	98	100	23.28	32	1	1	97	284	381	3.1e-29	Two-component sensor histidine kinase	CVO76_02320	Arthrobacter agilis	NA	ATP binding [GO:0005524]; phosphorelay sensor kinase activity [GO:0000155]	GO:0000155; GO:0005524	GO:0000155~phosphorelay sensor kinase activity;GO:0005524~ATP binding	NA	NA
g17022.t1	89	tr|A0A2L0UCX4|A0A2L0UCX4_9MICC	161	74.7	95	100	59.01	18	1	1	89	1	95	5.1e-31	6,7-dimethyl-8-ribityllumazine synthase (DMRL synthase) (LS) (Lumazine synthase) (EC 2.5.1.78)	ribH CVO76_05100	Arthrobacter agilis	Cofactor biosynthesis; riboflavin biosynthesis; riboflavin from 2-hydroxy-3-oxobutyl phosphate and 5-amino-6-(D-ribitylamino)uracil: step 1/2.	riboflavin synthase complex [GO:0009349]; 6,7-dimethyl-8-ribityllumazine synthase activity [GO:0000906]; riboflavin biosynthetic process [GO:0009231]	GO:0000906; GO:0009231; GO:0009349	GO:0000906~6,7-dimethyl-8-ribityllumazine synthase activity	GO:0009231~riboflavin biosynthetic process	GO:0009349~riboflavin synthase complex
g17045.t1	96	tr|A0A2L0UAV2|A0A2L0UAV2_9MICC	372	61.1	95	98.96	25.54	37	0	2	96	97	191	7.7e-25	Phosphate-binding protein PstS	pstS CVO76_01000	Arthrobacter agilis	NA	ATP-binding cassette (ABC) transporter complex [GO:0043190]; phosphate ion binding [GO:0042301]; phosphate ion transmembrane transport [GO:0035435]	GO:0035435; GO:0042301; GO:0043190	GO:0042301~phosphate ion binding	GO:0035435~phosphate ion transmembrane transport	GO:0043190~ATP-binding cassette (ABC) transporter complex
g17048.t1	96	tr|A0A1B3FGI8|A0A1B3FGI8_9GAMM	548	47.3	91	94.79	16.61	47	1	2	91	112	202	1.2e-17	Copper oxidase	ATE40_017260	Serratia sp. YD25	NA	copper ion binding [GO:0005507]; oxidoreductase activity [GO:0016491]	GO:0005507; GO:0016491	GO:0005507~copper ion binding;GO:0016491~oxidoreductase activity	NA	NA
g17050.t1	97	tr|A0A2L0UIY4|A0A2L0UIY4_9MICC	527	38.5	96	98.97	18.22	59	0	2	97	278	373	2.6e-12	S9 family peptidase (Fragment)	CVO76_17045	Arthrobacter agilis	NA	serine-type endopeptidase activity [GO:0004252]; serine-type exopeptidase activity [GO:0070008]	GO:0004252; GO:0070008	GO:0004252~serine-type endopeptidase activity;GO:0070008~serine-type exopeptidase activity	NA	NA
g17053.t1	97	tr|A0A2L0UGA0|A0A2L0UGA0_9MICC	412	59.8	97	100	23.54	39	0	1	97	51	147	3e-24	Adenylosuccinate lyase (Fragment)	CVO76_11765	Arthrobacter agilis	NA	N6-(1,2-dicarboxyethyl)AMP AMP-lyase (fumarate-forming) activity [GO:0004018]; IMP biosynthetic process [GO:0006188]	GO:0004018; GO:0006188	GO:0004018~N6-(1,2-dicarboxyethyl)AMP AMP-lyase (fumarate-forming) activity	GO:0006188~IMP biosynthetic process	NA
g17055.t1	85	tr|A0A0A2WL17|A0A0A2WL17_BEABA	187	77.4	84	98.82	44.92	19	0	2	85	104	187	7.5e-32	Alkyl hydroperoxide reductase subunit C	BBAD15_g255	Beauveria bassiana D1-5	NA	cell [GO:0005623]; peroxiredoxin activity [GO:0051920]; cell redox homeostasis [GO:0045454]; response to oxidative stress [GO:0006979]	GO:0005623; GO:0006979; GO:0045454; GO:0051920	GO:0051920~peroxiredoxin activity	GO:0006979~response to oxidative stress;GO:0045454~cell redox homeostasis	GO:0005623~cell
g17064.t1	96	tr|A0A2L0UIG9|A0A2L0UIG9_9MICC	716	62	71	73.96	9.92	27	0	15	85	272	342	3.8e-16	Uncharacterized protein	CVO76_16290	Arthrobacter agilis	NA	integral component of membrane [GO:0016021]	GO:0016021	NA	NA	GO:0016021~integral component of membrane
g17081.t1	96	tr|A0A2G8N0F7|A0A2G8N0F7_9PSED	631	67.7	96	100	15.21	31	0	1	96	104	199	8e-30	1-deoxy-D-xylulose-5-phosphate synthase (EC 2.2.1.7) (1-deoxyxylulose-5-phosphate synthase) (DXP synthase) (DXPS)	dxs CQW31_12575	Pseudomonas sp. 382	Metabolic intermediate biosynthesis; 1-deoxy-D-xylulose 5-phosphate biosynthesis; 1-deoxy-D-xylulose 5-phosphate from D-glyceraldehyde 3-phosphate and pyruvate: step 1/1.	1-deoxy-D-xylulose-5-phosphate synthase activity [GO:0008661]; magnesium ion binding [GO:0000287]; thiamine pyrophosphate binding [GO:0030976]; 1-deoxy-D-xylulose 5-phosphate biosynthetic process [GO:0052865]; terpenoid biosynthetic process [GO:0016114]; thiamine biosynthetic process [GO:0009228]	GO:0000287; GO:0008661; GO:0009228; GO:0016114; GO:0030976; GO:0052865	GO:0000287~magnesium ion binding;GO:0008661~1-deoxy-D-xylulose-5-phosphate synthase activity;GO:0030976~thiamine pyrophosphate binding	GO:0009228~thiamine biosynthetic process;GO:0016114~terpenoid biosynthetic process;GO:0052865~1-deoxy-D-xylulose 5-phosphate biosynthetic process	NA
g17104.t1	77	tr|A0A2G8N2K8|A0A2G8N2K8_9PSED	344	50	78	100	22.67	36	2	2	76	163	240	6.2e-09	Selenide, water dikinase (EC 2.7.9.3) (Selenium donor protein) (Selenophosphate synthase)	selD CQW31_08065	Pseudomonas sp. 382	NA	ATP binding [GO:0005524]; magnesium ion binding [GO:0000287]; selenide, water dikinase activity [GO:0004756]; selenocysteine biosynthetic process [GO:0016260]	GO:0000287; GO:0004756; GO:0005524; GO:0016260	GO:0000287~magnesium ion binding;GO:0004756~selenide, water dikinase activity;GO:0005524~ATP binding	GO:0016260~selenocysteine biosynthetic process	NA
g17120.t1	83	tr|A0A0A2V8K4|A0A0A2V8K4_BEABA	707	70.8	72	86.75	10.18	21	0	12	83	297	368	2.8e-23	Putative oxidoreductase CzcO-like protein	BBAD15_g10928	Beauveria bassiana D1-5	NA	DNA-binding transcription factor activity [GO:0003700]	GO:0003700	GO:0003700~sequence-specific DNA binding transcription factor activity	NA	NA
g17133.t1	95	tr|A0A1B3FFX5|A0A1B3FFX5_9GAMM	1162	77.7	94	98.95	8.09	21	0	2	95	123	216	1.8e-34	DNA polymerase III subunit alpha (EC 2.7.7.7)	ATE40_016140	Serratia sp. YD25	NA	cytoplasm [GO:0005737]; 3'-5' exonuclease activity [GO:0008408]; DNA-directed DNA polymerase activity [GO:0003887]; nucleic acid binding [GO:0003676]; DNA replication [GO:0006260]	GO:0003676; GO:0003887; GO:0005737; GO:0006260; GO:0008408	GO:0003676~nucleic acid binding;GO:0003887~DNA-directed DNA polymerase activity;GO:0008408~3'-5' exonuclease activity	GO:0006260~DNA replication	GO:0005737~cytoplasm
g17155.t1	94	tr|A0A2N0QJV2|A0A2N0QJV2_9GLOM	97	40.4	89	94.68	91.75	50	1	8	93	4	92	2.6e-09	P-loop containing nucleoside triphosphate hydrolase protein (Fragment)	RhiirA1_314818	Rhizophagus irregularis	NA	ATP binding [GO:0005524]; ATPase activity [GO:0016887]	GO:0005524; GO:0016887	GO:0005524~ATP binding;GO:0016887~ATPase activity	NA	NA
g17162.t1	84	tr|A0A2L0UJC0|A0A2L0UJC0_9MICC	258	74.7	83	98.81	32.17	21	0	1	83	176	258	3.2e-27	ABC transporter	CVO76_09830	Arthrobacter agilis	NA	ATP binding [GO:0005524]; ATPase activity [GO:0016887]; ATPase-coupled amino acid transmembrane transporter activity [GO:0015424]	GO:0005524; GO:0015424; GO:0016887	GO:0005524~ATP binding;GO:0015424~amino acid-transporting ATPase activity;GO:0016887~ATPase activity	NA	NA
g17176.t1	71	tr|A0A2L0UBY8|A0A2L0UBY8_9MICC	514	73.2	71	100	13.81	19	0	1	71	8	78	2.4e-23	Heme ABC transporter ATP-binding protein	CVO76_03230	Arthrobacter agilis	NA	ATP binding [GO:0005524]; ATPase activity [GO:0016887]	GO:0005524; GO:0016887	GO:0005524~ATP binding;GO:0016887~ATPase activity	NA	NA
g172.t1	317	tr|A0A2G8MU99|A0A2G8MU99_9PSED	306	50.3	296	93.38	96.73	146	1	21	316	8	302	4.6e-66	AraC family transcriptional regulator CmrA	CQW31_24375	Pseudomonas sp. 382	NA	DNA-binding transcription factor activity [GO:0003700]; sequence-specific DNA binding [GO:0043565]	GO:0003700; GO:0043565	GO:0003700~sequence-specific DNA binding transcription factor activity;GO:0043565~sequence-specific DNA binding	NA	NA
g17214.t1	93	tr|A0A1B3FHA8|A0A1B3FHA8_9GAMM	942	69.9	93	100	9.87	28	0	1	93	788	880	1.1e-28	UvrABC system protein A (UvrA protein) (Excinuclease ABC subunit A)	uvrA ATE40_018595	Serratia sp. YD25	NA	cytoplasm [GO:0005737]; excinuclease repair complex [GO:0009380]; ATP binding [GO:0005524]; ATPase activity [GO:0016887]; DNA binding [GO:0003677]; excinuclease ABC activity [GO:0009381]; zinc ion binding [GO:0008270]; nucleotide-excision repair [GO:0006289]; SOS response [GO:0009432]	GO:0003677; GO:0005524; GO:0005737; GO:0006289; GO:0008270; GO:0009380; GO:0009381; GO:0009432; GO:0016887	GO:0003677~DNA binding;GO:0005524~ATP binding;GO:0008270~zinc ion binding;GO:0009381~excinuclease ABC activity;GO:0016887~ATPase activity	GO:0006289~nucleotide-excision repair;GO:0009432~SOS response	GO:0005737~cytoplasm;GO:0009380~excinuclease repair complex
g17222.t1	72	tr|A0A0A2W3A5|A0A0A2W3A5_BEABA	795	48	50	69.44	6.29	26	0	3	52	428	477	5.1e-05	Phenylalanine--tRNA ligase beta subunit	BBAD15_g1136	Beauveria bassiana D1-5	NA	ATP binding [GO:0005524]; magnesium ion binding [GO:0000287]; phenylalanine-tRNA ligase activity [GO:0004826]; tRNA binding [GO:0000049]; phenylalanyl-tRNA aminoacylation [GO:0006432]	GO:0000049; GO:0000287; GO:0004826; GO:0005524; GO:0006432	GO:0000049~tRNA binding;GO:0000287~magnesium ion binding;GO:0004826~phenylalanine-tRNA ligase activity;GO:0005524~ATP binding	GO:0006432~phenylalanyl-tRNA aminoacylation	NA
g17238.t1	92	tr|A0A2G8MS14|A0A2G8MS14_9PSED	459	53.9	89	96.74	19.39	41	0	4	92	152	240	2.9e-21	Sodium:solute symporter	CQW31_27770	Pseudomonas sp. 382	NA	integral component of membrane [GO:0016021]; transmembrane transporter activity [GO:0022857]	GO:0016021; GO:0022857	GO:0022857~transmembrane transporter activity	NA	GO:0016021~integral component of membrane
g17243.t1	92	tr|A0A2L0UBE5|A0A2L0UBE5_9MICC	384	83.7	92	100	23.96	15	0	1	92	176	267	9e-39	Queuine tRNA-ribosyltransferase (EC 2.4.2.29) (Fragment)	CVO76_01990	Arthrobacter agilis	tRNA modification; tRNA-queuosine biosynthesis.	metal ion binding [GO:0046872]; queuine tRNA-ribosyltransferase activity [GO:0008479]; queuosine biosynthetic process [GO:0008616]; tRNA-guanine transglycosylation [GO:0101030]	GO:0008479; GO:0008616; GO:0046872; GO:0101030	GO:0008479~queuine tRNA-ribosyltransferase activity;GO:0046872~metal ion binding	GO:0008616~queuosine biosynthetic process	NA
g17249.t1	75	tr|A0A2L0UDA4|A0A2L0UDA4_9MICC	359	76	75	100	20.89	18	0	1	75	6	80	1.7e-27	Cytochrome ubiquinol oxidase subunit I (Fragment)	CVO76_05775	Arthrobacter agilis	NA	integral component of membrane [GO:0016021]; respirasome [GO:0070469]; cytochrome-c oxidase activity [GO:0004129]; heme binding [GO:0020037]; aerobic respiration [GO:0009060]	GO:0004129; GO:0009060; GO:0016021; GO:0020037; GO:0070469	GO:0004129~cytochrome-c oxidase activity;GO:0020037~heme binding	GO:0009060~aerobic respiration	GO:0016021~integral component of membrane;GO:0070469~respiratory chain
g17253.t1	92	tr|A0A2L0UCB6|A0A2L0UCB6_9MICC	246	79.2	72	78.26	29.27	15	0	21	92	15	86	4.3e-25	Uridylate kinase (UK) (EC 2.7.4.22) (Uridine monophosphate kinase) (UMP kinase) (UMPK)	pyrH CVO76_03975	Arthrobacter agilis	Pyrimidine metabolism; CTP biosynthesis via de novo pathway; UDP from UMP (UMPK route): step 1/1.	cytoplasm [GO:0005737]; ATP binding [GO:0005524]; UMP kinase activity [GO:0033862]; 'de novo' CTP biosynthetic process [GO:0044210]	GO:0005524; GO:0005737; GO:0033862; GO:0044210	GO:0005524~ATP binding;GO:0033862~UMP kinase activity	GO:0044210~'de novo' CTP biosynthetic process	GO:0005737~cytoplasm
g17266.t1	92	tr|A0A2L0UEB3|A0A2L0UEB3_9MICC	344	71.7	92	100	26.74	26	0	1	92	234	325	5.1e-34	ABC transporter permease	CVO76_08205	Arthrobacter agilis	NA	integral component of membrane [GO:0016021]; plasma membrane [GO:0005886]; transmembrane transport [GO:0055085]	GO:0005886; GO:0016021; GO:0055085	NA	GO:0055085~transmembrane transport	GO:0005886~plasma membrane;GO:0016021~integral component of membrane
g1727.t1	436	tr|A0A2G8N1Z6|A0A2G8N1Z6_9PSED	422	75.1	418	95.87	99.05	104	0	17	434	3	420	8.8e-177	Malate dehydrogenase	CQW31_10695	Pseudomonas sp. 382	NA	malate dehydrogenase (decarboxylating) (NAD+) activity [GO:0004471]; metal ion binding [GO:0046872]; NAD binding [GO:0051287]	GO:0004471; GO:0046872; GO:0051287	GO:0004471~malate dehydrogenase (decarboxylating) (NAD+) activity;GO:0046872~metal ion binding;GO:0051287~NAD binding	NA	NA
g17272.t1	92	tr|A0A2L0UH96|A0A2L0UH96_9MICC	740	58.7	92	100	12.43	38	0	1	92	617	708	4.5e-22	Polyphosphate kinase (EC 2.7.4.1) (ATP-polyphosphate phosphotransferase) (Polyphosphoric acid kinase)	ppk CVO76_13930	Arthrobacter agilis	NA	polyphosphate kinase complex [GO:0009358]; ATP binding [GO:0005524]; metal ion binding [GO:0046872]; polyphosphate kinase activity [GO:0008976]; polyphosphate biosynthetic process [GO:0006799]	GO:0005524; GO:0006799; GO:0008976; GO:0009358; GO:0046872	GO:0005524~ATP binding;GO:0008976~polyphosphate kinase activity;GO:0046872~metal ion binding	GO:0006799~polyphosphate biosynthetic process	GO:0009358~polyphosphate kinase complex
g1728.t1	1096	tr|A0A2G8N1P5|A0A2G8N1P5_9PSED	817	45.5	835	76.19	100	381	12	6	813	3	790	4.2e-191	Peptidase	CQW31_10700	Pseudomonas sp. 382	NA	integral component of membrane [GO:0016021]; penicillin binding [GO:0008658]; transferase activity [GO:0016740]	GO:0008658; GO:0016021; GO:0016740	GO:0008658~penicillin binding;GO:0016740~transferase activity	NA	GO:0016021~integral component of membrane
g17284.t1	92	tr|A0A1Y2I5E0|A0A1Y2I5E0_9FUNG	1267	46.1	102	100	8.05	45	2	1	92	107	208	1.4e-15	Methionine synthase (EC 2.1.1.13) (5-methyltetrahydrofolate--homocysteine methyltransferase)	BCR44DRAFT_51179	Catenaria anguillulae PL171	Amino-acid biosynthesis; L-methionine biosynthesis via de novo pathway; L-methionine from L-homocysteine (MetH route): step 1/1.	cobalamin binding [GO:0031419]; methionine synthase activity [GO:0008705]; zinc ion binding [GO:0008270]; pteridine-containing compound metabolic process [GO:0042558]	GO:0008270; GO:0008705; GO:0031419; GO:0042558	GO:0008270~zinc ion binding;GO:0008705~methionine synthase activity;GO:0031419~cobalamin binding	GO:0042558~pteridine-containing compound metabolic process	NA
g17287.t1	52	tr|A0A2G8MWY2|A0A2G8MWY2_9PSED	306	56.9	51	98.08	16.67	22	0	1	51	224	274	1.4e-09	Ornithine carbamoyltransferase (OTCase) (EC 2.1.3.3)	argF CQW31_18510	Pseudomonas sp. 382	NA	cytoplasm [GO:0005737]; amino acid binding [GO:0016597]; ornithine carbamoyltransferase activity [GO:0004585]	GO:0004585; GO:0005737; GO:0016597	GO:0004585~ornithine carbamoyltransferase activity;GO:0016597~amino acid binding	NA	GO:0005737~cytoplasm
g1729.t1	1544	tr|A0A2G8N1Q2|A0A2G8N1Q2_9PSED	422	46.2	416	26.94	98.58	199	5	1126	1539	23	415	3.5e-87	Pilus modification protein PilQ	CQW31_10725	Pseudomonas sp. 382	NA	cell outer membrane [GO:0009279]; protein secretion [GO:0009306]	GO:0009279; GO:0009306	NA	GO:0009306~protein secretion	GO:0009279~cell outer membrane
g17291.t1	92	tr|A0A0A2VTZ3|A0A0A2VTZ3_BEABA	369	67.5	83	90.22	22.49	27	0	2	84	20	102	5.1e-26	Maltose/maltodextrin import ATP-binding protein Mal K	BBAD15_g3546	Beauveria bassiana D1-5	NA	membrane [GO:0016020]; ATP binding [GO:0005524]; ATPase activity [GO:0016887]; ATPase-coupled maltose transmembrane transporter activity [GO:0015423]	GO:0005524; GO:0015423; GO:0016020; GO:0016887	GO:0005524~ATP binding;GO:0015423~maltose-transporting ATPase activity;GO:0016887~ATPase activity	NA	GO:0016020~membrane
g17292.t1	91	tr|A0A2L0UE46|A0A2L0UE46_9MICC	592	72.7	77	84.62	13.01	21	0	9	85	138	214	6.9e-23	Glutathione ABC transporter ATP-binding protein	CVO76_07470	Arthrobacter agilis	NA	ATP binding [GO:0005524]; ATPase activity [GO:0016887]; peptide transport [GO:0015833]	GO:0005524; GO:0015833; GO:0016887	GO:0005524~ATP binding;GO:0016887~ATPase activity	GO:0015833~peptide transport	NA
g173.t1	355	tr|A0A0A2V3A9|A0A0A2V3A9_BEABA	349	78.7	352	99.15	100	68	1	1	352	2	346	3.7e-157	Putative oxidoreductase YajO	BBAD15_g12549	Beauveria bassiana D1-5	NA	NA	NA	NA	NA	NA
g17301.t1	58	tr|A0A2L0UCI1|A0A2L0UCI1_9MICC	107	63.8	58	100	54.21	21	0	1	58	44	101	6.3e-14	Ornithine carbamoyltransferase (Fragment)	CVO76_04385	Arthrobacter agilis	NA	amino acid binding [GO:0016597]; carboxyl- or carbamoyltransferase activity [GO:0016743]; cellular amino acid metabolic process [GO:0006520]	GO:0006520; GO:0016597; GO:0016743	GO:0016597~amino acid binding;GO:0016743~carboxyl- or carbamoyltransferase activity	GO:0006520~cellular amino acid metabolic process	NA
g17317.t1	91	tr|A0A2G8N0R9|A0A2G8N0R9_9PSED	793	37.3	83	91.21	10.47	52	0	9	91	401	483	1.2e-06	Phenylalanine--tRNA ligase beta subunit (EC 6.1.1.20) (Phenylalanyl-tRNA synthetase beta subunit) (PheRS)	pheT CQW31_11125	Pseudomonas sp. 382	NA	cytoplasm [GO:0005737]; ATP binding [GO:0005524]; magnesium ion binding [GO:0000287]; phenylalanine-tRNA ligase activity [GO:0004826]; tRNA binding [GO:0000049]; phenylalanyl-tRNA aminoacylation [GO:0006432]	GO:0000049; GO:0000287; GO:0004826; GO:0005524; GO:0005737; GO:0006432	GO:0000049~tRNA binding;GO:0000287~magnesium ion binding;GO:0004826~phenylalanine-tRNA ligase activity;GO:0005524~ATP binding	GO:0006432~phenylalanyl-tRNA aminoacylation	GO:0005737~cytoplasm
g17339.t1	91	tr|A0A2L0UJX3|A0A2L0UJX3_9MICC	407	42.4	85	93.41	20.88	49	0	1	85	272	356	3e-10	Amidohydrolase	CVO76_17060	Arthrobacter agilis	NA	hydrolase activity [GO:0016787]	GO:0016787	GO:0016787~hydrolase activity	NA	NA
g17344.t1	91	tr|A0A2G8N3P9|A0A2G8N3P9_9PSED	533	56	91	100	17.07	39	1	1	91	331	420	1e-18	Microcin ABC transporter ATP-binding protein	CQW31_06435	Pseudomonas sp. 382	NA	ATP binding [GO:0005524]; ATPase activity [GO:0016887]; peptide transport [GO:0015833]	GO:0005524; GO:0015833; GO:0016887	GO:0005524~ATP binding;GO:0016887~ATPase activity	GO:0015833~peptide transport	NA
g17374.t1	91	tr|A0A2L0UGP8|A0A2L0UGP8_9MICC	486	38.8	85	93.41	17.49	45	1	14	91	4	88	1.4e-07	Amino acid transporter	CVO76_12845	Arthrobacter agilis	NA	integral component of membrane [GO:0016021]; transmembrane transporter activity [GO:0022857]	GO:0016021; GO:0022857	GO:0022857~transmembrane transporter activity	NA	GO:0016021~integral component of membrane
g1738.t1	354	tr|A0A2G8MZ62|A0A2G8MZ62_9PSED	355	76.8	349	98.59	98.31	80	1	4	351	2	350	2.8e-149	Protein RecA (Recombinase A)	recA CQW31_15460	Pseudomonas sp. 382	NA	cytoplasm [GO:0005737]; ATP binding [GO:0005524]; damaged DNA binding [GO:0003684]; DNA-dependent ATPase activity [GO:0008094]; single-stranded DNA binding [GO:0003697]; DNA recombination [GO:0006310]; DNA repair [GO:0006281]; SOS response [GO:0009432]	GO:0003684; GO:0003697; GO:0005524; GO:0005737; GO:0006281; GO:0006310; GO:0008094; GO:0009432	GO:0003684~damaged DNA binding;GO:0003697~single-stranded DNA binding;GO:0005524~ATP binding;GO:0008094~DNA-dependent ATPase activity	GO:0006281~DNA repair;GO:0006310~DNA recombination;GO:0009432~SOS response	GO:0005737~cytoplasm
g17380.t1	47	tr|A0A2G8N1M2|A0A2G8N1M2_9PSED	123	65.9	41	87.23	33.33	14	0	1	41	81	121	3.2e-08	DUF423 domain-containing protein	CQW31_10585	Pseudomonas sp. 382	NA	integral component of membrane [GO:0016021]	GO:0016021	NA	NA	GO:0016021~integral component of membrane
g17381.t1	91	tr|A0A1B3FDH9|A0A1B3FDH9_9GAMM	296	59.3	91	100	30.74	37	0	1	91	133	223	6.9e-23	Flagellar motor stator protein MotA	ATE40_011530	Serratia sp. YD25	NA	integral component of membrane [GO:0016021]	GO:0016021	NA	NA	GO:0016021~integral component of membrane
g17390.t1	76	tr|A0A2N0QLC0|A0A2N0QLC0_9GLOM	178	72.4	76	100	42.7	20	1	1	75	78	153	4.1e-21	Uncharacterized protein	RhiirA1_482850	Rhizophagus irregularis	NA	DNA binding [GO:0003677]; phosphorelay signal transduction system [GO:0000160]; regulation of transcription, DNA-templated [GO:0006355]	GO:0000160; GO:0003677; GO:0006355	GO:0003677~DNA binding	GO:0000160~phosphorelay signal transduction system;GO:0006355~regulation of transcription, DNA-templated	NA
g17391.t1	63	tr|A0A2L0UAT8|A0A2L0UAT8_9MICC	426	71.4	56	88.89	13.15	12	1	2	53	365	420	1.5e-13	Serine--tRNA ligase (EC 6.1.1.11) (Seryl-tRNA synthetase) (SerRS) (Seryl-tRNA(Ser/Sec) synthetase)	serS CVO76_00765	Arthrobacter agilis	Aminoacyl-tRNA biosynthesis; selenocysteinyl-tRNA(Sec) biosynthesis; L-seryl-tRNA(Sec) from L-serine and tRNA(Sec): step 1/1.	cytoplasm [GO:0005737]; ATP binding [GO:0005524]; serine-tRNA ligase activity [GO:0004828]; selenocysteine biosynthetic process [GO:0016260]; selenocysteinyl-tRNA(Sec) biosynthetic process [GO:0097056]; seryl-tRNA aminoacylation [GO:0006434]	GO:0004828; GO:0005524; GO:0005737; GO:0006434; GO:0016260; GO:0097056	GO:0004828~serine-tRNA ligase activity;GO:0005524~ATP binding	GO:0006434~seryl-tRNA aminoacylation;GO:0016260~selenocysteine biosynthetic process;GO:0097056~selenocysteinyl-tRNA(Sec) biosynthetic process	GO:0005737~cytoplasm
g17400.t1	90	tr|A0A2L0UDC6|A0A2L0UDC6_9MICC	719	86.7	90	100	12.52	10	1	1	90	556	643	1.7e-37	Ribonucleoside-diphosphate reductase (EC 1.17.4.1)	CVO76_06260	Arthrobacter agilis	Genetic information processing; DNA replication.	ATP binding [GO:0005524]; ribonucleoside-diphosphate reductase activity, thioredoxin disulfide as acceptor [GO:0004748]; DNA replication [GO:0006260]	GO:0004748; GO:0005524; GO:0006260	GO:0004748~ribonucleoside-diphosphate reductase activity, thioredoxin disulfide as acceptor;GO:0005524~ATP binding	GO:0006260~DNA replication	NA
g17416.t1	90	tr|A0A0A2W171|A0A0A2W171_BEABA	3582	42	81	90	2.26	46	1	10	89	172	252	3.3e-09	Exoglucanase B	BBAD15_g452	Beauveria bassiana D1-5	NA	NA	NA	NA	NA	NA
g17420.t1	90	tr|A0A0A2W3E8|A0A0A2W3E8_BEABA	441	45.6	90	100	20.41	49	0	1	90	146	235	2.8e-16	Inner membrane metabolite transport protein yhjE	BBAD15_g1227	Beauveria bassiana D1-5	NA	integral component of membrane [GO:0016021]; transmembrane transporter activity [GO:0022857]	GO:0016021; GO:0022857	GO:0022857~transmembrane transporter activity	NA	GO:0016021~integral component of membrane
g17432.t1	80	tr|A0A2L0UJ85|A0A2L0UJ85_9MICC	380	55.7	61	76.25	16.05	23	2	21	80	318	375	2.2e-09	D-alanine--D-alanine ligase (EC 6.3.2.4) (D-Ala-D-Ala ligase) (D-alanylalanine synthetase)	ddl CVO76_06815	Arthrobacter agilis	Cell wall biogenesis; peptidoglycan biosynthesis.	cytoplasm [GO:0005737]; ATP binding [GO:0005524]; D-alanine-D-alanine ligase activity [GO:0008716]; metal ion binding [GO:0046872]; cell wall organization [GO:0071555]; peptidoglycan biosynthetic process [GO:0009252]; regulation of cell shape [GO:0008360]	GO:0005524; GO:0005737; GO:0008360; GO:0008716; GO:0009252; GO:0046872; GO:0071555	GO:0005524~ATP binding;GO:0008716~D-alanine-D-alanine ligase activity;GO:0046872~metal ion binding	GO:0008360~regulation of cell shape;GO:0009252~peptidoglycan biosynthetic process;GO:0071555~cell wall organization	GO:0005737~cytoplasm
g17433.t1	65	tr|A0A2G8N1X5|A0A2G8N1X5_9PSED	270	67.7	65	100	24.07	21	0	1	65	1	65	6.4e-15	Thiazole synthase (EC 2.8.1.10)	thiG CQW31_10595	Pseudomonas sp. 382	Cofactor biosynthesis; thiamine diphosphate biosynthesis.	cytoplasm [GO:0005737]; sulfurtransferase activity [GO:0016783]; thiamine biosynthetic process [GO:0009228]; thiamine diphosphate biosynthetic process [GO:0009229]	GO:0005737; GO:0009228; GO:0009229; GO:0016783	GO:0016783~sulfurtransferase activity	GO:0009228~thiamine biosynthetic process;GO:0009229~thiamine diphosphate biosynthetic process	GO:0005737~cytoplasm
g17444.t1	90	tr|A0A2L0UJ18|A0A2L0UJ18_9MICC	1159	88.9	90	100	7.77	10	0	1	90	367	456	8.8e-39	DNA polymerase III subunit alpha (EC 2.7.7.7)	CVO76_04695	Arthrobacter agilis	NA	cytoplasm [GO:0005737]; 3'-5' exonuclease activity [GO:0008408]; DNA-directed DNA polymerase activity [GO:0003887]; nucleic acid binding [GO:0003676]; DNA replication [GO:0006260]	GO:0003676; GO:0003887; GO:0005737; GO:0006260; GO:0008408	GO:0003676~nucleic acid binding;GO:0003887~DNA-directed DNA polymerase activity;GO:0008408~3'-5' exonuclease activity	GO:0006260~DNA replication	GO:0005737~cytoplasm
g1745.t1	350	tr|A0A1B3FJ09|A0A1B3FJ09_9GAMM	204	41	183	52.29	89.71	103	2	150	332	4	181	1.4e-26	YigZ family protein	ATE40_022045	Serratia sp. YD25	NA	NA	NA	NA	NA	NA
g17480.t1	90	tr|A0A0A2W3E8|A0A0A2W3E8_BEABA	441	52.9	87	96.67	19.73	41	0	1	87	131	217	3.7e-21	Inner membrane metabolite transport protein yhjE	BBAD15_g1227	Beauveria bassiana D1-5	NA	integral component of membrane [GO:0016021]; transmembrane transporter activity [GO:0022857]	GO:0016021; GO:0022857	GO:0022857~transmembrane transporter activity	NA	GO:0016021~integral component of membrane
g1751.t1	678	tr|A0A1B3FF16|A0A1B3FF16_9GAMM	673	59.1	670	98.82	99.55	268	3	7	671	3	671	6.5e-219	DNA ligase (EC 6.5.1.2) (Polydeoxyribonucleotide synthase [NAD(+)])	ligA ATE40_014425	Serratia sp. YD25	NA	DNA binding [GO:0003677]; DNA ligase (NAD+) activity [GO:0003911]; metal ion binding [GO:0046872]; DNA repair [GO:0006281]; DNA replication [GO:0006260]	GO:0003677; GO:0003911; GO:0006260; GO:0006281; GO:0046872	GO:0003677~DNA binding;GO:0003911~DNA ligase (NAD+) activity;GO:0046872~metal ion binding	GO:0006260~DNA replication;GO:0006281~DNA repair	NA
g17525.t1	89	tr|A0A1Y2D192|A0A1Y2D192_9FUNG	317	60.9	92	100	29.02	32	1	2	89	66	157	1.8e-23	NAD(P)-binding protein	BCR33DRAFT_845186	Rhizoclosmatium globosum	NA	NA	NA	NA	NA	NA
g1753.t1	246	tr|Q2GUD8|Q2GUD8_CHAGB	244	35.7	244	99.19	100	153	2	1	243	1	241	1.2e-29	Uncharacterized protein	CHGG_08416	Chaetomium globosum (strain ATCC 6205 / CBS 148.51 / DSM 1962 / NBRC 6347 / NRRL 1970) (Soil fungus)	NA	oxidoreductase activity [GO:0016491]	GO:0016491	GO:0016491~oxidoreductase activity	NA	NA
g17530.t1	72	tr|A0A1B3FH68|A0A1B3FH68_9GAMM	481	44.6	56	77.78	11.64	31	0	17	72	4	59	7.9e-06	Metalloprotease TldD	ATE40_018360	Serratia sp. YD25	NA	metallopeptidase activity [GO:0008237]	GO:0008237	GO:0008237~metallopeptidase activity	NA	NA
g17534.t1	89	tr|A0A2G8N6E1|A0A2G8N6E1_9PSED	333	62.1	87	97.75	26.13	33	0	3	89	43	129	4.6e-24	FAD-binding molybdopterin dehydrogenase	CQW31_01295	Pseudomonas sp. 382	NA	FAD binding [GO:0071949]; oxidoreductase activity [GO:0016491]	GO:0016491; GO:0071949	GO:0016491~oxidoreductase activity;GO:0071949~FAD binding	NA	NA
g1754.t1	300	tr|A0A1B3F8S3|A0A1B3F8S3_9GAMM	301	58.9	292	97.33	97.01	120	0	1	292	1	292	5.1e-91	LysR family transcriptional regulator	ATE40_002430	Serratia sp. YD25	NA	DNA binding [GO:0003677]; DNA-binding transcription factor activity [GO:0003700]	GO:0003677; GO:0003700	GO:0003677~DNA binding;GO:0003700~sequence-specific DNA binding transcription factor activity	NA	NA
g17548.t1	88	tr|A0A0A2VUM9|A0A0A2VUM9_BEABA	275	54	87	98.86	31.64	40	0	1	87	43	129	2e-19	Putative MFS-type transporter yusP	BBAD15_g2924	Beauveria bassiana D1-5	NA	integral component of membrane [GO:0016021]; transmembrane transport [GO:0055085]	GO:0016021; GO:0055085	NA	GO:0055085~transmembrane transport	GO:0016021~integral component of membrane
g17556.t1	88	tr|A0A1B3FGB8|A0A1B3FGB8_9GAMM	343	87.4	87	98.86	25.36	11	0	2	88	125	211	5.1e-39	5-methyltetrahydropteroyltriglutamate--homocysteine methyltransferase	ATE40_016930	Serratia sp. YD25	NA	5-methyltetrahydropteroyltriglutamate-homocysteine S-methyltransferase activity [GO:0003871]; zinc ion binding [GO:0008270]; methionine biosynthetic process [GO:0009086]	GO:0003871; GO:0008270; GO:0009086	GO:0003871~5-methyltetrahydropteroyltriglutamate-homocysteine S-methyltransferase activity;GO:0008270~zinc ion binding	GO:0009086~methionine biosynthetic process	NA
g1756.t1	803	tr|A0A1B3FAP6|A0A1B3FAP6_9GAMM	537	36.5	526	65.5	97.95	322	2	55	572	8	529	1.4e-87	Two-component system sensor histidine kinase DcuS	ATE40_006440	Serratia sp. YD25	NA	integral component of membrane [GO:0016021]; ATP binding [GO:0005524]; phosphorelay sensor kinase activity [GO:0000155]; regulation of transcription, DNA-templated [GO:0006355]	GO:0000155; GO:0005524; GO:0006355; GO:0016021	GO:0000155~phosphorelay sensor kinase activity;GO:0005524~ATP binding	GO:0006355~regulation of transcription, DNA-templated	GO:0016021~integral component of membrane
g17580.t1	89	tr|A0A2L0UGQ3|A0A2L0UGQ3_9MICC	541	52.6	57	64.04	10.54	27	0	3	59	84	140	1.5e-09	Choline transporter	CVO76_12775	Arthrobacter agilis	NA	integral component of membrane [GO:0016021]; plasma membrane [GO:0005886]; transmembrane transporter activity [GO:0022857]; nitrogen compound transport [GO:0071705]	GO:0005886; GO:0016021; GO:0022857; GO:0071705	GO:0022857~transmembrane transporter activity	GO:0071705~nitrogen compound transport	GO:0005886~plasma membrane;GO:0016021~integral component of membrane
g17582.t1	88	tr|A0A2G8MSV2|A0A2G8MSV2_9PSED	305	80.2	86	97.73	28.2	17	0	3	88	6	91	7.1e-33	Sulfate adenylyltransferase subunit 2 (EC 2.7.7.4) (ATP-sulfurylase small subunit) (Sulfate adenylate transferase) (SAT)	cysD CQW31_26345	Pseudomonas sp. 382	Sulfur metabolism; hydrogen sulfide biosynthesis; sulfite from sulfate: step 1/3.	ATP binding [GO:0005524]; sulfate adenylyltransferase (ATP) activity [GO:0004781]; hydrogen sulfide biosynthetic process [GO:0070814]; sulfate assimilation [GO:0000103]; sulfate reduction [GO:0019419]	GO:0000103; GO:0004781; GO:0005524; GO:0019419; GO:0070814	GO:0004781~sulfate adenylyltransferase (ATP) activity;GO:0005524~ATP binding	GO:0000103~sulfate assimilation;GO:0019419~sulfate reduction;GO:0070814~hydrogen sulfide biosynthetic process	NA
g17584.t1	88	tr|A0A2L0UF21|A0A2L0UF21_9MICC	520	61	82	93.18	15.77	32	0	3	84	100	181	2.8e-21	D-alanine glycine permease	CVO76_09515	Arthrobacter agilis	NA	integral component of membrane [GO:0016021]; plasma membrane [GO:0005886]; alanine:sodium symporter activity [GO:0015655]	GO:0005886; GO:0015655; GO:0016021	GO:0015655~alanine:sodium symporter activity	NA	GO:0005886~plasma membrane;GO:0016021~integral component of membrane
g17591.t1	78	tr|A0A317AGF7|A0A317AGF7_9PLEO	260	74.6	63	80.77	24.23	16	0	1	63	186	248	1.4e-19	Uncharacterized protein	PtrARCrB10_12066	Pyrenophora tritici-repentis	NA	integral component of membrane [GO:0016021]; thylakoid [GO:0009579]; chlorophyll binding [GO:0016168]; photosynthesis, light harvesting [GO:0009765]; protein-chromophore linkage [GO:0018298]	GO:0009579; GO:0009765; GO:0016021; GO:0016168; GO:0018298	GO:0016168~chlorophyll binding	GO:0009765~photosynthesis, light harvesting;GO:0018298~protein-chromophore linkage	GO:0009579~thylakoid;GO:0016021~integral component of membrane
g17598.t1	88	tr|A0A2G8MZY7|A0A2G8MZY7_9PSED	302	66.2	74	84.09	24.5	24	1	10	83	72	144	6.2e-21	50S ribosomal protein L3 glutamine methyltransferase (L3 MTase) (EC 2.1.1.298) (N5-glutamine methyltransferase PrmB)	prmB CQW31_13465	Pseudomonas sp. 382	NA	ribosome [GO:0005840]; nucleic acid binding [GO:0003676]; protein-glutamine N-methyltransferase activity [GO:0036009]; site-specific DNA-methyltransferase (adenine-specific) activity [GO:0009007]; peptidyl-glutamine methylation [GO:0018364]	GO:0003676; GO:0005840; GO:0009007; GO:0018364; GO:0036009	GO:0003676~nucleic acid binding;GO:0009007~site-specific DNA-methyltransferase (adenine-specific) activity;GO:0036009~protein-glutamine N-methyltransferase activity	GO:0018364~peptidyl-glutamine methylation	GO:0005840~ribosome
g176.t1	1857	tr|A0A2G8N2K4|A0A2G8N2K4_9PSED	617	42.3	665	35.81	100	325	8	74	734	7	616	1e-120	Sigma-54-dependent Fis family transcriptional regulator	CQW31_09690	Pseudomonas sp. 382	NA	ATP binding [GO:0005524]; sequence-specific DNA binding [GO:0043565]; transcription factor binding [GO:0008134]; regulation of transcription, DNA-templated [GO:0006355]	GO:0005524; GO:0006355; GO:0008134; GO:0043565	GO:0005524~ATP binding;GO:0008134~transcription factor binding;GO:0043565~sequence-specific DNA binding	GO:0006355~regulation of transcription, DNA-templated	NA
g17600.t1	88	tr|A0A2G8MTJ3|A0A2G8MTJ3_9PSED	1629	59.1	88	100	5.4	36	0	1	88	1254	1341	3.9e-23	Chemotaxis protein CheA	CQW31_24765	Pseudomonas sp. 382	NA	cytoplasm [GO:0005737]; phosphorelay sensor kinase activity [GO:0000155]; chemotaxis [GO:0006935]	GO:0000155; GO:0005737; GO:0006935	GO:0000155~phosphorelay sensor kinase activity	GO:0006935~chemotaxis	GO:0005737~cytoplasm
g17605.t1	88	tr|A0A2G8N413|A0A2G8N413_9PSED	369	73.9	88	100	23.85	22	1	2	88	73	160	1.4e-28	Flagellar P-ring protein (Basal body P-ring protein)	flgI CQW31_07515	Pseudomonas sp. 382	NA	bacterial-type flagellum basal body, distal rod, P ring [GO:0009428]; outer membrane-bounded periplasmic space [GO:0030288]; structural molecule activity [GO:0005198]; bacterial-type flagellum-dependent cell motility [GO:0071973]	GO:0005198; GO:0009428; GO:0030288; GO:0071973	GO:0005198~structural molecule activity	GO:0071973~bacterial-type flagellum-dependent cell motility	GO:0009428~bacterial-type flagellum basal body, distal rod, P ring;GO:0030288~outer membrane-bounded periplasmic space
g1762.t1	541	tr|A0A1B3FDK2|A0A1B3FDK2_9GAMM	556	30.2	520	96.12	93.53	325	7	1	498	14	517	2.9e-52	Methyl-accepting chemotaxis protein II	ATE40_011510	Serratia sp. YD25	NA	integral component of membrane [GO:0016021]; transmembrane signaling receptor activity [GO:0004888]; chemotaxis [GO:0006935]; signal transduction [GO:0007165]	GO:0004888; GO:0006935; GO:0007165; GO:0016021	GO:0004888~transmembrane signaling receptor activity	GO:0006935~chemotaxis;GO:0007165~signal transduction	GO:0016021~integral component of membrane
g1763.t1	300	tr|A0A2G8N3K8|A0A2G8N3K8_9PSED	273	50	264	88	96.7	131	1	8	271	7	269	2.8e-73	Ion transporter	CQW31_07120	Pseudomonas sp. 382	NA	voltage-gated potassium channel complex [GO:0008076]; voltage-gated potassium channel activity [GO:0005249]	GO:0005249; GO:0008076	GO:0005249~voltage-gated potassium channel activity	NA	GO:0008076~voltage-gated potassium channel complex
g17638.t1	88	tr|A0A0C2XDW2|A0A0C2XDW2_AMAMU	332	51.2	86	97.73	25.9	42	0	1	86	177	262	5.4e-17	Proline iminopeptidase (PIP) (EC 3.4.11.5) (Prolyl aminopeptidase)	M378DRAFT_73555	Amanita muscaria Koide BX008	NA	cytoplasm [GO:0005737]; aminopeptidase activity [GO:0004177]	GO:0004177; GO:0005737	GO:0004177~aminopeptidase activity	NA	GO:0005737~cytoplasm
g17651.t1	88	tr|A0A2L0UHU3|A0A2L0UHU3_9MICC	234	45.7	70	79.55	29.91	38	0	9	78	10	79	1.3e-10	DNA-binding response regulator	CVO76_14995	Arthrobacter agilis	NA	DNA binding [GO:0003677]; phosphorelay signal transduction system [GO:0000160]; regulation of transcription, DNA-templated [GO:0006355]	GO:0000160; GO:0003677; GO:0006355	GO:0003677~DNA binding	GO:0000160~phosphorelay signal transduction system;GO:0006355~regulation of transcription, DNA-templated	NA
g17653.t1	87	tr|A0A0A2W0B5|A0A0A2W0B5_BEABA	3786	80.5	87	100	2.3	17	0	1	87	2083	2169	5e-31	Exodeoxyribonuclease V gamma chain	BBAD15_g541	Beauveria bassiana D1-5	NA	exodeoxyribonuclease V complex [GO:0009338]; ATP binding [GO:0005524]; exodeoxyribonuclease V activity [GO:0008854]; helicase activity [GO:0004386]; metal ion binding [GO:0046872]; metalloendopeptidase activity [GO:0004222]; DNA recombination [GO:0006310]; double-strand break repair [GO:0006302]	GO:0004222; GO:0004386; GO:0005524; GO:0006302; GO:0006310; GO:0008854; GO:0009338; GO:0046872	GO:0004222~metalloendopeptidase activity;GO:0004386~helicase activity;GO:0005524~ATP binding;GO:0008854~exodeoxyribonuclease V activity;GO:0046872~metal ion binding	GO:0006302~double-strand break repair;GO:0006310~DNA recombination	GO:0009338~exodeoxyribonuclease V complex
g17657.t1	88	tr|A0A2L0UGQ7|A0A2L0UGQ7_9MICC	636	56.7	60	68.18	9.43	26	0	23	82	14	73	2.2e-10	ABC transporter ATP-binding protein	CVO76_12875	Arthrobacter agilis	NA	ATP binding [GO:0005524]; ATPase activity [GO:0016887]; peptide transport [GO:0015833]	GO:0005524; GO:0015833; GO:0016887	GO:0005524~ATP binding;GO:0016887~ATPase activity	GO:0015833~peptide transport	NA
g17666.t1	87	tr|A0A0A2W5G9|A0A0A2W5G9_BEABA	506	47.6	82	94.25	16.21	43	0	1	82	168	249	1.4e-12	Galactose/methyl galactoside import ATP-binding protein MglA	BBAD15_g110	Beauveria bassiana D1-5	NA	membrane [GO:0016020]; ATP binding [GO:0005524]; ATPase activity [GO:0016887]; ATPase-coupled carbohydrate transmembrane transporter activity [GO:0043211]	GO:0005524; GO:0016020; GO:0016887; GO:0043211	GO:0005524~ATP binding;GO:0016887~ATPase activity;GO:0043211~carbohydrate-transporting ATPase activity	NA	GO:0016020~membrane
g1768.t1	476	tr|A0A1B3FFJ9|A0A1B3FFJ9_9GAMM	445	71.7	441	92.65	99.1	122	1	27	467	7	444	1.5e-174	Two-component system response regulator GlrR	ATE40_015390	Serratia sp. YD25	NA	ATP binding [GO:0005524]; DNA binding [GO:0003677]; transcription factor binding [GO:0008134]; phosphorelay signal transduction system [GO:0000160]; regulation of transcription, DNA-templated [GO:0006355]	GO:0000160; GO:0003677; GO:0005524; GO:0006355; GO:0008134	GO:0003677~DNA binding;GO:0005524~ATP binding;GO:0008134~transcription factor binding	GO:0000160~phosphorelay signal transduction system;GO:0006355~regulation of transcription, DNA-templated	NA
g17680.t1	53	tr|A0A2G8N1S2|A0A2G8N1S2_9PSED	297	64.2	53	100	17.85	19	0	1	53	1	53	5.1e-10	LysR family transcriptional regulator	CQW31_10765	Pseudomonas sp. 382	NA	DNA binding [GO:0003677]; DNA-binding transcription factor activity [GO:0003700]	GO:0003677; GO:0003700	GO:0003677~DNA binding;GO:0003700~sequence-specific DNA binding transcription factor activity	NA	NA
g17685.t1	87	tr|A0A2G8MX94|A0A2G8MX94_9PSED	224	59	83	95.4	37.05	32	1	5	87	74	154	5.7e-19	Ribonuclease T (EC 3.1.13.-) (Exoribonuclease T) (RNase T)	rnt CQW31_18540	Pseudomonas sp. 382	NA	exoribonuclease activity, producing 5'-phosphomonoesters [GO:0016896]; magnesium ion binding [GO:0000287]; nucleic acid binding [GO:0003676]; tRNA processing [GO:0008033]	GO:0000287; GO:0003676; GO:0008033; GO:0016896	GO:0000287~magnesium ion binding;GO:0003676~nucleic acid binding;GO:0016896~exoribonuclease activity, producing 5'-phosphomonoesters	GO:0008033~tRNA processing	NA
g1769.t1	311	tr|A0A316YBY3|A0A316YBY3_9BASI	319	58.4	298	95.82	93.42	124	0	2	299	21	318	2.3e-94	Transcriptional regulator, LysR family	FA10DRAFT_199079	Acaromyces ingoldii	NA	DNA-binding transcription factor activity [GO:0003700]	GO:0003700	GO:0003700~sequence-specific DNA binding transcription factor activity	NA	NA
g17697.t1	54	tr|W3WGE5|W3WGE5_PESFW	925	100	47	87.04	5.08	0	0	1	47	879	925	1.8e-18	Uncharacterized protein	PFICI_15410	Pestalotiopsis fici (strain W106-1 / CGMCC3.15140)	NA	NA	NA	NA	NA	NA
g17699.t1	77	tr|A0A2L0UDC6|A0A2L0UDC6_9MICC	719	75	76	98.7	10.57	19	0	2	77	471	546	2.7e-28	Ribonucleoside-diphosphate reductase (EC 1.17.4.1)	CVO76_06260	Arthrobacter agilis	Genetic information processing; DNA replication.	ATP binding [GO:0005524]; ribonucleoside-diphosphate reductase activity, thioredoxin disulfide as acceptor [GO:0004748]; DNA replication [GO:0006260]	GO:0004748; GO:0005524; GO:0006260	GO:0004748~ribonucleoside-diphosphate reductase activity, thioredoxin disulfide as acceptor;GO:0005524~ATP binding	GO:0006260~DNA replication	NA
g1770.t1	268	tr|A0A1B3FC70|A0A1B3FC70_9GAMM	258	57.4	256	95.52	99.22	108	1	3	257	2	257	2e-78	NAD(P)H dehydrogenase	ATE40_008970	Serratia sp. YD25	NA	NA	NA	NA	NA	NA
g17703.t1	87	tr|A0A2G8N3E9|A0A2G8N3E9_9PSED	971	44.7	85	97.7	8.75	47	0	3	87	267	351	7.3e-14	Monovalent cation/H+ antiporter subunit A	CQW31_06265	Pseudomonas sp. 382	NA	integral component of membrane [GO:0016021]	GO:0016021	NA	NA	GO:0016021~integral component of membrane
g17733.t1	86	tr|A0A0C9MDF2|A0A0C9MDF2_9FUNG	381	50	86	100	22.57	42	1	1	85	216	301	1.7e-18	Alpha-methylacyl-CoA racemase isoform X1	MAM1_0088c04804	Mucor ambiguus	NA	integral component of membrane [GO:0016021]; catalytic activity [GO:0003824]	GO:0003824; GO:0016021	GO:0003824~catalytic activity	NA	GO:0016021~integral component of membrane
g17734.t1	59	tr|A0A2L0UCI0|A0A2L0UCI0_9MICC	347	65.9	44	74.58	12.68	15	0	15	58	5	48	5.3e-08	Protein RecA (Recombinase A)	recA CVO76_04240	Arthrobacter agilis	NA	cytoplasm [GO:0005737]; ATP binding [GO:0005524]; damaged DNA binding [GO:0003684]; DNA-dependent ATPase activity [GO:0008094]; single-stranded DNA binding [GO:0003697]; DNA recombination [GO:0006310]; DNA repair [GO:0006281]; SOS response [GO:0009432]	GO:0003684; GO:0003697; GO:0005524; GO:0005737; GO:0006281; GO:0006310; GO:0008094; GO:0009432	GO:0003684~damaged DNA binding;GO:0003697~single-stranded DNA binding;GO:0005524~ATP binding;GO:0008094~DNA-dependent ATPase activity	GO:0006281~DNA repair;GO:0006310~DNA recombination;GO:0009432~SOS response	GO:0005737~cytoplasm
g17739.t1	86	tr|A0A2L0UI23|A0A2L0UI23_9MICC	370	67.4	86	100	23.24	27	1	1	86	78	162	7.2e-22	Alanine dehydrogenase (EC 1.4.1.1)	ald CVO76_15485	Arthrobacter agilis	Amino-acid degradation; L-alanine degradation via dehydrogenase pathway; NH(3) and pyruvate from L-alanine: step 1/1.	alanine dehydrogenase activity [GO:0000286]; nucleotide binding [GO:0000166]; L-alanine catabolic process [GO:0042853]	GO:0000166; GO:0000286; GO:0042853	GO:0000166~nucleotide binding;GO:0000286~alanine dehydrogenase activity	GO:0042853~L-alanine catabolic process	NA
g1774.t1	286	tr|A0A2G8N622|A0A2G8N622_9PSED	303	60.7	270	94.41	89.11	102	2	13	280	26	293	7e-82	LysR family transcriptional regulator	CQW31_00760	Pseudomonas sp. 382	NA	DNA binding [GO:0003677]; DNA-binding transcription factor activity [GO:0003700]	GO:0003677; GO:0003700	GO:0003677~DNA binding;GO:0003700~sequence-specific DNA binding transcription factor activity	NA	NA
g1775.t1	392	tr|A0A1B3FJI7|A0A1B3FJI7_9GAMM	341	52.7	313	79.85	91.79	145	2	64	374	23	334	8.7e-83	Bac_luciferase domain-containing protein	ATE40_022900	Serratia sp. YD25	NA	oxidoreductase activity, acting on paired donors, with incorporation or reduction of molecular oxygen [GO:0016705]	GO:0016705	GO:0016705~oxidoreductase activity, acting on paired donors, with incorporation or reduction of molecular oxygen	NA	NA
g1777.t1	207	tr|A0A2G8MZT2|A0A2G8MZT2_9PSED	296	53.4	116	56.04	39.19	54	0	5	120	3	118	3.1e-23	LysR family transcriptional regulator	CQW31_13180	Pseudomonas sp. 382	NA	DNA binding [GO:0003677]; DNA-binding transcription factor activity [GO:0003700]	GO:0003677; GO:0003700	GO:0003677~DNA binding;GO:0003700~sequence-specific DNA binding transcription factor activity	NA	NA
g17774.t1	86	tr|A0A1B3FDK2|A0A1B3FDK2_9GAMM	556	80	85	98.84	15.29	17	0	1	85	372	456	5.1e-28	Methyl-accepting chemotaxis protein II	ATE40_011510	Serratia sp. YD25	NA	integral component of membrane [GO:0016021]; transmembrane signaling receptor activity [GO:0004888]; chemotaxis [GO:0006935]; signal transduction [GO:0007165]	GO:0004888; GO:0006935; GO:0007165; GO:0016021	GO:0004888~transmembrane signaling receptor activity	GO:0006935~chemotaxis;GO:0007165~signal transduction	GO:0016021~integral component of membrane
g17786.t1	86	tr|A0A2G8N5P8|A0A2G8N5P8_9PSED	669	55.4	83	96.51	12.41	37	0	1	83	183	265	6.3e-18	ATP-dependent DNA helicase Rep (EC 3.6.4.12)	rep CQW31_04755	Pseudomonas sp. 382	NA	3'-5' exonuclease activity [GO:0008408]; ATP binding [GO:0005524]; DNA helicase activity [GO:0003678]; single-stranded DNA binding [GO:0003697]; DNA unwinding involved in DNA replication [GO:0006268]	GO:0003678; GO:0003697; GO:0005524; GO:0006268; GO:0008408	GO:0003678~DNA helicase activity;GO:0003697~single-stranded DNA binding;GO:0005524~ATP binding;GO:0008408~3'-5' exonuclease activity	GO:0006268~DNA unwinding involved in DNA replication	NA
g17788.t1	86	tr|A0A2L0UB67|A0A2L0UB67_9MICC	389	64.7	85	98.84	21.85	30	0	1	85	215	299	1.2e-21	Alpha-mannosyltransferase	CVO76_01435	Arthrobacter agilis	NA	transferase activity, transferring glycosyl groups [GO:0016757]	GO:0016757	GO:0016757~transferase activity, transferring glycosyl groups	NA	NA
g17789.t1	86	tr|A0A2G8N4Z1|A0A2G8N4Z1_9PSED	449	65.1	83	96.51	18.49	29	0	4	86	75	157	1.5e-24	Putrescine importer PuuP	CQW31_03455	Pseudomonas sp. 382	NA	integral component of membrane [GO:0016021]; transmembrane transporter activity [GO:0022857]	GO:0016021; GO:0022857	GO:0022857~transmembrane transporter activity	NA	GO:0016021~integral component of membrane
g1780.t1	338	tr|A0A1B3FC45|A0A1B3FC45_9GAMM	297	44.3	296	87.57	99.66	164	1	36	331	3	297	4.7e-61	LysR family transcriptional regulator	ATE40_008965	Serratia sp. YD25	NA	DNA binding [GO:0003677]; DNA-binding transcription factor activity [GO:0003700]	GO:0003677; GO:0003700	GO:0003677~DNA binding;GO:0003700~sequence-specific DNA binding transcription factor activity	NA	NA
g1781.t1	313	tr|A0A316YA55|A0A316YA55_9BASI	257	92.1	254	81.15	98.83	20	0	56	309	3	256	6.4e-137	NAD(P)H dehydrogenase	FA10DRAFT_269848	Acaromyces ingoldii	NA	NA	NA	NA	NA	NA
g17817.t1	85	tr|A0A2G8MWN2|A0A2G8MWN2_9PSED	489	56.4	55	64.71	11.25	24	0	17	71	209	263	7.3e-11	NADH-quinone oxidoreductase subunit N (EC 7.1.1.-) (NADH dehydrogenase I subunit N) (NDH-1 subunit N)	nuoN CQW31_19515	Pseudomonas sp. 382	NA	integral component of membrane [GO:0016021]; plasma membrane [GO:0005886]; NADH dehydrogenase (ubiquinone) activity [GO:0008137]; quinone binding [GO:0048038]; ATP synthesis coupled electron transport [GO:0042773]	GO:0005886; GO:0008137; GO:0016021; GO:0042773; GO:0048038	GO:0008137~NADH dehydrogenase (ubiquinone) activity;GO:0048038~quinone binding	GO:0042773~ATP synthesis coupled electron transport	GO:0005886~plasma membrane;GO:0016021~integral component of membrane
g1783.t1	510	tr|A0A1B3FGB8|A0A1B3FGB8_9GAMM	343	86.9	335	65.69	97.67	44	0	1	335	1	335	3.6e-169	5-methyltetrahydropteroyltriglutamate--homocysteine methyltransferase	ATE40_016930	Serratia sp. YD25	NA	5-methyltetrahydropteroyltriglutamate-homocysteine S-methyltransferase activity [GO:0003871]; zinc ion binding [GO:0008270]; methionine biosynthetic process [GO:0009086]	GO:0003871; GO:0008270; GO:0009086	GO:0003871~5-methyltetrahydropteroyltriglutamate-homocysteine S-methyltransferase activity;GO:0008270~zinc ion binding	GO:0009086~methionine biosynthetic process	NA
g17838.t1	69	tr|A0A1B3FDD0|A0A1B3FDD0_9GAMM	330	95.1	41	59.42	12.42	2	0	1	41	280	320	4.9e-13	Flagellar motor switch protein FliG	ATE40_011310	Serratia sp. YD25	NA	bacterial-type flagellum basal body [GO:0009425]; plasma membrane [GO:0005886]; motor activity [GO:0003774]; bacterial-type flagellum-dependent cell motility [GO:0071973]; chemotaxis [GO:0006935]	GO:0003774; GO:0005886; GO:0006935; GO:0009425; GO:0071973	GO:0003774~motor activity	GO:0006935~chemotaxis;GO:0071973~bacterial-type flagellum-dependent cell motility	GO:0005886~plasma membrane;GO:0009425~bacterial-type flagellum basal body
g1785.t1	854	tr|A0A1B3FHJ4|A0A1B3FHJ4_9GAMM	602	43.2	553	64.75	91.86	298	1	10	562	12	548	2.2e-118	Glutathione-regulated potassium-efflux system protein KefB (K(+)/H(+) antiporter)	kefB ATE40_019200	Serratia sp. YD25	NA	integral component of plasma membrane [GO:0005887]; glutathione-regulated potassium exporter activity [GO:0015503]; solute:proton antiporter activity [GO:0015299]	GO:0005887; GO:0015299; GO:0015503	GO:0015299~solute:proton antiporter activity;GO:0015503~glutathione-regulated potassium exporter activity	NA	GO:0005887~integral component of plasma membrane
g17856.t1	85	tr|A0A1B3FK42|A0A1B3FK42_9GAMM	547	67.9	84	98.82	15.36	24	1	2	85	79	159	5.2e-25	Phosphoglucomutase, alpha-D-glucose phosphate-specific	ATE40_002770	Serratia sp. YD25	NA	magnesium ion binding [GO:0000287]; phosphoglucomutase activity [GO:0004614]; carbohydrate metabolic process [GO:0005975]	GO:0000287; GO:0004614; GO:0005975	GO:0000287~magnesium ion binding;GO:0004614~phosphoglucomutase activity	GO:0005975~carbohydrate metabolic process	NA
g1786.t1	320	tr|A0A2L0UFQ2|A0A2L0UFQ2_9MICC	339	55.2	306	95.62	90.27	132	4	6	310	1	302	2.5e-88	DUF808 domain-containing protein	CVO76_10920	Arthrobacter agilis	NA	integral component of membrane [GO:0016021]	GO:0016021	NA	NA	GO:0016021~integral component of membrane
g17865.t1	85	tr|A0A2L0UEX2|A0A2L0UEX2_9MICC	803	85.9	85	100	10.59	12	0	1	85	450	534	5.6e-35	DNA-directed RNA polymerase subunit beta (EC 2.7.7.6) (Fragment)	CVO76_09035	Arthrobacter agilis	NA	DNA binding [GO:0003677]; DNA-directed 5'-3' RNA polymerase activity [GO:0003899]; ribonucleoside binding [GO:0032549]; transcription, DNA-templated [GO:0006351]	GO:0003677; GO:0003899; GO:0006351; GO:0032549	GO:0003677~DNA binding;GO:0003899~DNA-directed RNA polymerase activity;GO:0032549~ribonucleoside binding	GO:0006351~transcription, DNA-templated	NA
g17869.t1	85	tr|L8FQK7|L8FQK7_PSED2	136	76.7	90	100	66.18	15	1	2	85	7	96	1.6e-29	Uncharacterized protein	GMDG_08892	Pseudogymnoascus destructans (strain ATCC MYA-4855 / 20631-21) (Bat white-nose syndrome fungus) (Geomyces destructans)	NA	RNA binding [GO:0003723]; regulation of transcription, DNA-templated [GO:0006355]	GO:0003723; GO:0006355	GO:0003723~RNA binding	GO:0006355~regulation of transcription, DNA-templated	NA
g1787.t1	103	tr|A0A2G8N0K4|A0A2G8N0K4_9PSED	159	68.8	96	93.2	60.38	30	0	7	102	62	157	6.6e-30	NYN domain-containing protein	CQW31_13000	Pseudomonas sp. 382	NA	NA	NA	NA	NA	NA
g1788.t1	307	tr|A0A2G8MU99|A0A2G8MU99_9PSED	306	40.4	267	86.97	87.25	159	0	27	293	36	302	2.5e-48	AraC family transcriptional regulator CmrA	CQW31_24375	Pseudomonas sp. 382	NA	DNA-binding transcription factor activity [GO:0003700]; sequence-specific DNA binding [GO:0043565]	GO:0003700; GO:0043565	GO:0003700~sequence-specific DNA binding transcription factor activity;GO:0043565~sequence-specific DNA binding	NA	NA
g17884.t1	84	tr|A0A2G8MR50|A0A2G8MR50_9PSED	883	79	81	96.43	9.17	17	0	3	83	752	832	5.9e-29	Excinuclease ABC subunit UvrA	CQW31_29970	Pseudomonas sp. 382	NA	ATP binding [GO:0005524]; ATPase activity [GO:0016887]	GO:0005524; GO:0016887	GO:0005524~ATP binding;GO:0016887~ATPase activity	NA	NA
g1789.t1	326	tr|A0A2L0UDT5|A0A2L0UDT5_9MICC	306	46.7	306	93.87	100	156	5	3	307	2	301	1e-60	Short-chain dehydrogenase	CVO76_07035	Arthrobacter agilis	NA	NA	NA	NA	NA	NA
g17891.t1	85	tr|A0A2L0UDC6|A0A2L0UDC6_9MICC	719	87.1	85	100	11.82	11	0	1	85	268	352	1.9e-35	Ribonucleoside-diphosphate reductase (EC 1.17.4.1)	CVO76_06260	Arthrobacter agilis	Genetic information processing; DNA replication.	ATP binding [GO:0005524]; ribonucleoside-diphosphate reductase activity, thioredoxin disulfide as acceptor [GO:0004748]; DNA replication [GO:0006260]	GO:0004748; GO:0005524; GO:0006260	GO:0004748~ribonucleoside-diphosphate reductase activity, thioredoxin disulfide as acceptor;GO:0005524~ATP binding	GO:0006260~DNA replication	NA
g179.t1	401	tr|A0A1B3F9N8|A0A1B3F9N8_9GAMM	258	39.3	234	58.35	90.7	123	5	4	237	39	253	5.3e-35	Oxidoreductase	ATE40_004265	Serratia sp. YD25	NA	nitrate assimilation [GO:0042128]	GO:0042128	NA	GO:0042128~nitrate assimilation	NA
g17928.t1	84	tr|A0A2L0UDN0|A0A2L0UDN0_9MICC	435	71.4	84	100	19.31	24	0	1	84	170	253	1.1e-27	Glyceraldehyde-3-phosphate dehydrogenase (Fragment)	CVO76_06430	Arthrobacter agilis	NA	oxidoreductase activity, acting on the aldehyde or oxo group of donors, NAD or NADP as acceptor [GO:0016620]	GO:0016620	GO:0016620~oxidoreductase activity, acting on the aldehyde or oxo group of donors, NAD or NADP as acceptor	NA	NA
g1793.t1	632	tr|A0A2G8MXQ7|A0A2G8MXQ7_9PSED	555	72.3	553	87.5	99.64	151	1	80	630	1	553	9e-239	Energy-dependent translational throttle protein EttA	CQW31_17490	Pseudomonas sp. 382	NA	ATP binding [GO:0005524]; ATPase activity [GO:0016887]; negative regulation of translational elongation [GO:0045900]	GO:0005524; GO:0016887; GO:0045900	GO:0005524~ATP binding;GO:0016887~ATPase activity	GO:0045900~negative regulation of translational elongation	NA
g17936.t1	84	tr|A0A2G8N0H4|A0A2G8N0H4_9PSED	211	65.5	84	100	39.81	29	0	1	84	56	139	1e-25	Pseudouridine synthase (EC 5.4.99.-)	CQW31_12910	Pseudomonas sp. 382	NA	pseudouridine synthase activity [GO:0009982]; RNA binding [GO:0003723]; pseudouridine synthesis [GO:0001522]	GO:0001522; GO:0003723; GO:0009982	GO:0003723~RNA binding;GO:0009982~pseudouridine synthase activity	GO:0001522~pseudouridine synthesis	NA
g17954.t1	84	tr|A0A2L0UH96|A0A2L0UH96_9MICC	740	65.1	83	98.81	11.22	29	0	2	84	466	548	1.8e-25	Polyphosphate kinase (EC 2.7.4.1) (ATP-polyphosphate phosphotransferase) (Polyphosphoric acid kinase)	ppk CVO76_13930	Arthrobacter agilis	NA	polyphosphate kinase complex [GO:0009358]; ATP binding [GO:0005524]; metal ion binding [GO:0046872]; polyphosphate kinase activity [GO:0008976]; polyphosphate biosynthetic process [GO:0006799]	GO:0005524; GO:0006799; GO:0008976; GO:0009358; GO:0046872	GO:0005524~ATP binding;GO:0008976~polyphosphate kinase activity;GO:0046872~metal ion binding	GO:0006799~polyphosphate biosynthetic process	GO:0009358~polyphosphate kinase complex
g17962.t1	84	tr|A0A2L0UAT5|A0A2L0UAT5_9MICC	259	84.5	84	100	32.43	13	0	1	84	121	204	8.8e-33	Phosphate import ATP-binding protein PstB (EC 7.3.2.1) (ABC phosphate transporter) (Phosphate-transporting ATPase)	pstB CVO76_01015	Arthrobacter agilis	NA	plasma membrane [GO:0005886]; ATP binding [GO:0005524]; ATPase activity [GO:0016887]; ATPase-coupled phosphate ion transmembrane transporter activity [GO:0015415]; inorganic phosphate transmembrane transporter activity [GO:0005315]	GO:0005315; GO:0005524; GO:0005886; GO:0015415; GO:0016887	GO:0005315~inorganic phosphate transmembrane transporter activity;GO:0005524~ATP binding;GO:0015415~phosphate ion transmembrane-transporting ATPase activity;GO:0016887~ATPase activity	NA	GO:0005886~plasma membrane
g17964.t1	75	tr|A0A2H3HZZ1|A0A2H3HZZ1_9EURO	461	54.5	55	73.33	11.93	25	0	12	66	75	129	2.3e-08	Cytidylyltransferase	PENO1_100140	Penicillium sp. 'occitanis'	NA	nucleotidyltransferase activity [GO:0016779]; oxidoreductase activity [GO:0016491]; biosynthetic process [GO:0009058]	GO:0009058; GO:0016491; GO:0016779	GO:0016491~oxidoreductase activity;GO:0016779~nucleotidyltransferase activity	GO:0009058~biosynthetic process	NA
g1799.t1	1040	tr|A0A2G8MWK5|A0A2G8MWK5_9PSED	835	43.5	834	80.19	99.88	458	8	206	1035	9	833	5e-170	ABC transporter permease	CQW31_20600	Pseudomonas sp. 382	NA	integral component of membrane [GO:0016021]	GO:0016021	NA	NA	GO:0016021~integral component of membrane
g17996.t1	84	tr|A0A2L0UEJ7|A0A2L0UEJ7_9MICC	405	74.1	81	96.43	20	21	0	4	84	61	141	7.2e-27	Aminotransferase (EC 2.6.1.2)	CVO76_08305	Arthrobacter agilis	NA	L-alanine:2-oxoglutarate aminotransferase activity [GO:0004021]; pyridoxal phosphate binding [GO:0030170]; biosynthetic process [GO:0009058]	GO:0004021; GO:0009058; GO:0030170	GO:0004021~L-alanine:2-oxoglutarate aminotransferase activity;GO:0030170~pyridoxal phosphate binding	GO:0009058~biosynthetic process	NA
g18001.t1	84	tr|A0A1B3FJG3|A0A1B3FJG3_9GAMM	705	89.3	84	100	11.91	9	0	1	84	140	223	2.7e-34	Polyribonucleotide nucleotidyltransferase (EC 2.7.7.8) (Polynucleotide phosphorylase) (PNPase)	pnp ATE40_022875	Serratia sp. YD25	NA	cytoplasm [GO:0005737]; magnesium ion binding [GO:0000287]; polyribonucleotide nucleotidyltransferase activity [GO:0004654]; RNA binding [GO:0003723]; mRNA catabolic process [GO:0006402]; RNA processing [GO:0006396]	GO:0000287; GO:0003723; GO:0004654; GO:0005737; GO:0006396; GO:0006402	GO:0000287~magnesium ion binding;GO:0003723~RNA binding;GO:0004654~polyribonucleotide nucleotidyltransferase activity	GO:0006396~RNA processing;GO:0006402~mRNA catabolic process	GO:0005737~cytoplasm
g18017.t1	66	tr|A0A1B3FCS4|A0A1B3FCS4_9GAMM	447	55.9	59	89.39	13.2	26	0	8	66	382	440	4.8e-10	UDP-glucose 6-dehydrogenase (EC 1.1.1.22)	ATE40_010220	Serratia sp. YD25	NA	NAD binding [GO:0051287]; UDP-glucose 6-dehydrogenase activity [GO:0003979]; polysaccharide biosynthetic process [GO:0000271]	GO:0000271; GO:0003979; GO:0051287	GO:0003979~UDP-glucose 6-dehydrogenase activity;GO:0051287~NAD binding	GO:0000271~polysaccharide biosynthetic process	NA
g18041.t1	83	tr|A0A2L0UEX2|A0A2L0UEX2_9MICC	803	78	82	98.8	10.21	18	0	2	83	308	389	3.7e-31	DNA-directed RNA polymerase subunit beta (EC 2.7.7.6) (Fragment)	CVO76_09035	Arthrobacter agilis	NA	DNA binding [GO:0003677]; DNA-directed 5'-3' RNA polymerase activity [GO:0003899]; ribonucleoside binding [GO:0032549]; transcription, DNA-templated [GO:0006351]	GO:0003677; GO:0003899; GO:0006351; GO:0032549	GO:0003677~DNA binding;GO:0003899~DNA-directed RNA polymerase activity;GO:0032549~ribonucleoside binding	GO:0006351~transcription, DNA-templated	NA
g18042.t1	70	tr|A0A2N0QIJ4|A0A2N0QIJ4_9GLOM	203	67.8	59	84.29	29.06	19	0	2	60	145	203	2.4e-15	Uncharacterized protein (Fragment)	RhiirA1_485135	Rhizophagus irregularis	NA	nucleic acid binding [GO:0003676]	GO:0003676	GO:0003676~nucleic acid binding	NA	NA
g18045.t1	66	tr|A0A2G8N5P8|A0A2G8N5P8_9PSED	669	80.3	66	100	9.87	13	0	1	66	122	187	5e-23	ATP-dependent DNA helicase Rep (EC 3.6.4.12)	rep CQW31_04755	Pseudomonas sp. 382	NA	3'-5' exonuclease activity [GO:0008408]; ATP binding [GO:0005524]; DNA helicase activity [GO:0003678]; single-stranded DNA binding [GO:0003697]; DNA unwinding involved in DNA replication [GO:0006268]	GO:0003678; GO:0003697; GO:0005524; GO:0006268; GO:0008408	GO:0003678~DNA helicase activity;GO:0003697~single-stranded DNA binding;GO:0005524~ATP binding;GO:0008408~3'-5' exonuclease activity	GO:0006268~DNA unwinding involved in DNA replication	NA
g18046.t1	84	tr|A0A2L0UBG7|A0A2L0UBG7_9MICC	425	78.3	83	98.81	19.53	18	0	2	84	22	104	4.1e-30	Carbon starvation protein A (Fragment)	CVO76_02185	Arthrobacter agilis	NA	integral component of membrane [GO:0016021]; cellular response to starvation [GO:0009267]	GO:0009267; GO:0016021	NA	GO:0009267~cellular response to starvation	GO:0016021~integral component of membrane
g18048.t1	84	tr|A0A2G8MV30|A0A2G8MV30_9PSED	335	50.6	83	98.81	24.78	35	2	1	83	52	128	2.5e-11	Beta-hexosaminidase (EC 3.2.1.52) (Beta-N-acetylhexosaminidase) (N-acetyl-beta-glucosaminidase)	nagZ CQW31_22260	Pseudomonas sp. 382	Cell wall biogenesis; peptidoglycan recycling.	cytoplasm [GO:0005737]; beta-N-acetylhexosaminidase activity [GO:0004563]; N-acetyl-beta-D-galactosaminidase activity [GO:0102148]; carbohydrate metabolic process [GO:0005975]; cell cycle [GO:0007049]; cell division [GO:0051301]; cell wall organization [GO:0071555]; peptidoglycan biosynthetic process [GO:0009252]; peptidoglycan turnover [GO:0009254]; regulation of cell shape [GO:0008360]	GO:0004563; GO:0005737; GO:0005975; GO:0007049; GO:0008360; GO:0009252; GO:0009254; GO:0051301; GO:0071555; GO:0102148	GO:0004563~beta-N-acetylhexosaminidase activity	GO:0005975~carbohydrate metabolic process;GO:0007049~cell cycle;GO:0008360~regulation of cell shape;GO:0009252~peptidoglycan biosynthetic process;GO:0009254~peptidoglycan turnover;GO:0051301~cell division;GO:0071555~cell wall organization	GO:0005737~cytoplasm
g1805.t1	382	tr|A0A2G8N0U8|A0A2G8N0U8_9PSED	376	57	381	99.74	100	152	8	1	379	1	371	6.5e-107	Riboflavin biosynthesis protein RibD [Includes: Diaminohydroxyphosphoribosylaminopyrimidine deaminase (DRAP deaminase) (EC 3.5.4.26) (Riboflavin-specific deaminase); 5-amino-6-(5-phosphoribosylamino)uracil reductase (EC 1.1.1.193) (HTP reductase)]	ribD CQW31_12515	Pseudomonas sp. 382	Cofactor biosynthesis; riboflavin biosynthesis; 5-amino-6-(D-ribitylamino)uracil from GTP: step 2/4. Cofactor biosynthesis; riboflavin biosynthesis; 5-amino-6-(D-ribitylamino)uracil from GTP: step 3/4.	5-amino-6-(5-phosphoribosylamino)uracil reductase activity [GO:0008703]; diaminohydroxyphosphoribosylaminopyrimidine deaminase activity [GO:0008835]; NADP binding [GO:0050661]; zinc ion binding [GO:0008270]; riboflavin biosynthetic process [GO:0009231]	GO:0008270; GO:0008703; GO:0008835; GO:0009231; GO:0050661	GO:0008270~zinc ion binding;GO:0008703~5-amino-6-(5-phosphoribosylamino)uracil reductase activity;GO:0008835~diaminohydroxyphosphoribosylaminopyrimidine deaminase activity;GO:0050661~NADP binding	GO:0009231~riboflavin biosynthetic process	NA
g18050.t1	83	tr|A0A1W0E2A8|A0A1W0E2A8_9MICR	309	64.7	68	81.93	22.01	24	0	2	69	236	303	1.9e-16	YfdH	yfdH EHP00_1918	Enterocytozoon hepatopenaei	NA	integral component of membrane [GO:0016021]	GO:0016021	NA	NA	GO:0016021~integral component of membrane
g18051.t1	69	tr|A0A2G8N1Y0|A0A2G8N1Y0_9PSED	289	45.6	68	98.55	23.53	37	0	1	68	1	68	1.3e-10	Protein HflC	hflC CQW31_09040	Pseudomonas sp. 382	NA	integral component of membrane [GO:0016021]; peptidase activity [GO:0008233]; regulation of peptidase activity [GO:0052547]	GO:0008233; GO:0016021; GO:0052547	GO:0008233~peptidase activity	GO:0052547~regulation of peptidase activity	GO:0016021~integral component of membrane
g18053.t1	63	tr|A0A0B7N5K7|A0A0B7N5K7_9FUNG	449	84.4	64	100	14.25	9	1	1	63	386	449	1.6e-23	Tubulin alpha chain	PARPA_03999.1 scaffold 10876	Parasitella parasitica	NA	cytoplasm [GO:0005737]; microtubule [GO:0005874]; GTP binding [GO:0005525]; GTPase activity [GO:0003924]; structural constituent of cytoskeleton [GO:0005200]; microtubule-based process [GO:0007017]	GO:0003924; GO:0005200; GO:0005525; GO:0005737; GO:0005874; GO:0007017	GO:0003924~GTPase activity;GO:0005200~structural constituent of cytoskeleton;GO:0005525~GTP binding	GO:0007017~microtubule-based process	GO:0005737~cytoplasm;GO:0005874~microtubule
g1807.t1	1219	tr|A0A0A2VYI2|A0A0A2VYI2_BEABA	1069	44.7	562	46.1	52.57	260	7	38	593	501	1017	5.6e-120	Riboflavin biosynthesis protein RibD	BBAD15_g3089	Beauveria bassiana D1-5	NA	riboflavin synthase complex [GO:0009349]; 5-amino-6-(5-phosphoribosylamino)uracil reductase activity [GO:0008703]; 6,7-dimethyl-8-ribityllumazine synthase activity [GO:0000906]; ATP binding [GO:0005524]; diaminohydroxyphosphoribosylaminopyrimidine deaminase activity [GO:0008835]; NADP binding [GO:0050661]; RNA binding [GO:0003723]; thiamine-phosphate kinase activity [GO:0009030]; zinc ion binding…	GO:0000906; GO:0003723; GO:0005524; GO:0006353; GO:0008270; GO:0008703; GO:0008835; GO:0009030; GO:0009228; GO:0009231; GO:0009349; GO:0045892; GO:0050661	GO:0000906~6,7-dimethyl-8-ribityllumazine synthase activity;GO:0003723~RNA binding;GO:0005524~ATP binding;GO:0008270~zinc ion binding;GO:0008703~5-amino-6-(5-phosphoribosylamino)uracil reductase activity;GO:0008835~diaminohydroxyphosphoribosylaminopyrimidine deaminase activity;GO:0009030~thiamine-phosphate kinase activity;GO:0050661~NADP binding	GO:0006353~DNA-templated transcription, termination;GO:0009228~thiamine biosynthetic process;GO:0009231~riboflavin biosynthetic process;GO:0045892~negative regulation of transcription, DNA-templated	GO:0009349~riboflavin synthase complex
g18073.t1	83	tr|A0A2G8N084|A0A2G8N084_9PSED	316	65.2	69	83.13	21.84	24	0	1	69	215	283	3.8e-20	Formate dehydrogenase iron-sulfur subunit	fdxH CQW31_12390	Pseudomonas sp. 382	NA	integral component of membrane [GO:0016021]; plasma membrane [GO:0005886]; 4 iron, 4 sulfur cluster binding [GO:0051539]; metal ion binding [GO:0046872]; cellular respiration [GO:0045333]; formate oxidation [GO:0015944]	GO:0005886; GO:0015944; GO:0016021; GO:0045333; GO:0046872; GO:0051539	GO:0046872~metal ion binding;GO:0051539~4 iron, 4 sulfur cluster binding	GO:0015944~formate oxidation;GO:0045333~cellular respiration	GO:0005886~plasma membrane;GO:0016021~integral component of membrane
g1809.t1	205	tr|A0A2G8N5H4|A0A2G8N5H4_9PSED	210	31.2	205	100	97.62	134	4	1	201	1	202	8.8e-18	Threonine transporter RhtB	CQW31_04465	Pseudomonas sp. 382	NA	integral component of membrane [GO:0016021]; plasma membrane [GO:0005886]; amino acid transport [GO:0006865]	GO:0005886; GO:0006865; GO:0016021	NA	GO:0006865~amino acid transport	GO:0005886~plasma membrane;GO:0016021~integral component of membrane
g1811.t1	255	tr|A0A2G8N2N9|A0A2G8N2N9_9PSED	255	59.8	246	96.47	96.47	99	0	9	254	6	251	3.4e-80	NAD(P)-dependent oxidoreductase	CQW31_09440	Pseudomonas sp. 382	NA	oxidoreductase activity [GO:0016491]	GO:0016491	GO:0016491~oxidoreductase activity	NA	NA
g18111.t1	83	tr|A0A2G8MR56|A0A2G8MR56_9PSED	818	53.7	54	65.06	6.6	25	0	1	54	274	327	1e-09	Excinuclease ABC subunit A (Fragment)	CQW31_29955	Pseudomonas sp. 382	NA	NA	NA	NA	NA	NA
g18123.t1	80	tr|A0A0A2W0T4|A0A0A2W0T4_BEABA	1672	91.2	80	100	4.78	7	0	1	80	862	941	3.1e-35	Cysteine synthase (EC 2.5.1.47)	BBAD15_g236	Beauveria bassiana D1-5	NA	ATP-binding cassette (ABC) transporter complex [GO:0043190]; cytoplasmic stress granule [GO:0010494]; ATP binding [GO:0005524]; ATPase activity [GO:0016887]; ATPase-coupled sulfate transmembrane transporter activity [GO:0015419]; cystathionine beta-synthase activity [GO:0004122]; cysteine synthase activity [GO:0004124]; heme binding [GO:0020037]; peroxidase activity [GO:0004601]; sulfur compound …	GO:0004122; GO:0004124; GO:0004601; GO:0005524; GO:0006535; GO:0007089; GO:0010494; GO:0015419; GO:0016887; GO:0019343; GO:0019346; GO:0020037; GO:0043190; GO:0070814; GO:1901681	GO:0004122~cystathionine beta-synthase activity;GO:0004124~cysteine synthase activity;GO:0004601~peroxidase activity;GO:0005524~ATP binding;GO:0015419~sulfate transmembrane-transporting ATPase activity;GO:0016887~ATPase activity;GO:0020037~heme binding;GO:1901681~sulfur compound binding	GO:0006535~cysteine biosynthetic process from serine;GO:0007089~traversing start control point of mitotic cell cycle;GO:0019343~cysteine biosynthetic process via cystathionine;GO:0019346~transsulfuration;GO:0070814~hydrogen sulfide biosynthetic process	GO:0010494~cytoplasmic stress granule;GO:0043190~ATP-binding cassette (ABC) transporter complex
g18130.t1	82	tr|A0A2L0UAG8|A0A2L0UAG8_9MICC	328	80.2	81	98.78	24.7	16	0	1	81	232	312	4.9e-28	5-dehydro-4-deoxyglucarate dehydratase (Fragment)	kdgD CVO76_00180	Arthrobacter agilis	Carbohydrate acid metabolism; D-glucarate degradation; 2,5-dioxopentanoate from D-glucarate: step 2/2.	5-dehydro-4-deoxyglucarate dehydratase activity [GO:0047448]; D-glucarate catabolic process [GO:0042838]	GO:0042838; GO:0047448	GO:0047448~5-dehydro-4-deoxyglucarate dehydratase activity	GO:0042838~D-glucarate catabolic process	NA
g18132.t1	82	tr|A0A178DIG0|A0A178DIG0_9PLEO	395	58.2	79	96.34	20	33	0	4	82	214	292	1.4e-19	CoA-transferase family III	IQ07DRAFT_298704	Pyrenochaeta sp. DS3sAY3a	NA	transferase activity [GO:0016740]	GO:0016740	GO:0016740~transferase activity	NA	NA
g1815.t1	347	tr|A0A2L0UI77|A0A2L0UI77_9MICC	359	65.2	319	91.93	88.86	111	0	2	320	5	323	8.7e-119	2-keto-3-deoxygluconate permease	CVO76_15755	Arthrobacter agilis	NA	integral component of membrane [GO:0016021]; 2-keto-3-deoxygluconate:proton symporter activity [GO:0015649]	GO:0015649; GO:0016021	GO:0015649~2-keto-3-deoxygluconate:proton symporter activity	NA	GO:0016021~integral component of membrane
g18152.t1	82	tr|A0A2L0UI89|A0A2L0UI89_9MICC	198	76.8	82	100	41.41	19	0	1	82	109	190	7.5e-29	Recombination protein RecR	recR CVO76_15835	Arthrobacter agilis	NA	DNA binding [GO:0003677]; metal ion binding [GO:0046872]; DNA recombination [GO:0006310]; DNA repair [GO:0006281]	GO:0003677; GO:0006281; GO:0006310; GO:0046872	GO:0003677~DNA binding;GO:0046872~metal ion binding	GO:0006281~DNA repair;GO:0006310~DNA recombination	NA
g1816.t1	529	tr|A0A2G8N7H0|A0A2G8N7H0_9PSED	517	34.9	521	98.49	100	312	10	1	513	1	502	8.8e-70	Galactarate dehydratase	garD CQW31_02525	Pseudomonas sp. 382	NA	galactarate dehydratase activity [GO:0008867]; galactarate catabolic process [GO:0046392]	GO:0008867; GO:0046392	GO:0008867~galactarate dehydratase activity	GO:0046392~galactarate catabolic process	NA
g18173.t1	82	tr|A0A2L0UCS0|A0A2L0UCS0_9MICC	946	70.7	82	100	8.67	24	0	1	82	669	750	5.4e-27	Aconitate hydratase (EC 4.2.1.3)	acnA CVO76_04900	Arthrobacter agilis	NA	aconitate hydratase activity [GO:0003994]	GO:0003994	GO:0003994~aconitate hydratase activity	NA	NA
g182.t1	236	tr|A0A1B3F9Q0|A0A1B3F9Q0_9GAMM	237	48.5	235	99.58	99.16	117	2	1	231	1	235	1.3e-52	DNA-binding response regulator	ATE40_004255	Serratia sp. YD25	NA	DNA binding [GO:0003677]; phosphorelay signal transduction system [GO:0000160]; regulation of transcription, DNA-templated [GO:0006355]	GO:0000160; GO:0003677; GO:0006355	GO:0003677~DNA binding	GO:0000160~phosphorelay signal transduction system;GO:0006355~regulation of transcription, DNA-templated	NA
g18206.t1	81	tr|W3WGE5|W3WGE5_PESFW	925	100	81	100	8.76	0	0	1	81	464	544	1.3e-41	Uncharacterized protein	PFICI_15410	Pestalotiopsis fici (strain W106-1 / CGMCC3.15140)	NA	NA	NA	NA	NA	NA
g1822.t1	784	tr|A0A2G8N5B8|A0A2G8N5B8_9PSED	774	66.4	776	98.98	100	253	3	7	782	3	770	9e-289	RNA-binding transcriptional accessory protein	CQW31_04160	Pseudomonas sp. 382	NA	nucleic acid binding [GO:0003676]; nucleobase-containing compound metabolic process [GO:0006139]	GO:0003676; GO:0006139	GO:0003676~nucleic acid binding	GO:0006139~nucleobase-containing compound metabolic process	NA
g18224.t1	79	tr|A0A0D2FDS5|A0A0D2FDS5_9EURO	584	37.8	74	93.67	12.67	43	1	6	79	454	524	1.7e-06	Unplaced genomic scaffold supercont1.1, whole genome shotgun sequence	Z517_00160	Fonsecaea pedrosoi CBS 271.37	NA	FAD binding [GO:0071949]; oxidoreductase activity [GO:0016491]	GO:0016491; GO:0071949	GO:0016491~oxidoreductase activity;GO:0071949~FAD binding	NA	NA
g18232.t1	58	tr|A0A2G8N4R8|A0A2G8N4R8_9PSED	377	58.2	55	94.83	14.59	23	0	3	57	64	118	3.6e-09	MFS transporter	CQW31_06065	Pseudomonas sp. 382	NA	integral component of membrane [GO:0016021]; transmembrane transport [GO:0055085]	GO:0016021; GO:0055085	NA	GO:0055085~transmembrane transport	GO:0016021~integral component of membrane
g1825.t1	1626	tr|A0A2G8N1T3|A0A2G8N1T3_9PSED	759	58.3	726	44.65	95.65	297	3	1	722	1	724	4.5e-234	Phosphoenolpyruvate--protein phosphotransferase	CQW31_10375	Pseudomonas sp. 382	NA	transferase activity, transferring phosphorus-containing groups [GO:0016772]; phosphoenolpyruvate-dependent sugar phosphotransferase system [GO:0009401]; phosphorylation [GO:0016310]	GO:0009401; GO:0016310; GO:0016772	GO:0016772~transferase activity, transferring phosphorus-containing groups	GO:0009401~phosphoenolpyruvate-dependent sugar phosphotransferase system;GO:0016310~phosphorylation	NA
g18261.t1	81	tr|A0A2L0UC50|A0A2L0UC50_9MICC	1199	78.5	79	97.53	6.59	17	0	1	79	965	1043	4.8e-28	Transcription-repair-coupling factor (TRCF) (EC 3.6.4.-)	mfd CVO76_03595	Arthrobacter agilis	NA	cytoplasm [GO:0005737]; ATP binding [GO:0005524]; damaged DNA binding [GO:0003684]; hydrolase activity [GO:0016787]; regulation of transcription, DNA-templated [GO:0006355]; transcription-coupled nucleotide-excision repair, DNA damage recognition [GO:0000716]	GO:0000716; GO:0003684; GO:0005524; GO:0005737; GO:0006355; GO:0016787	GO:0003684~damaged DNA binding;GO:0005524~ATP binding;GO:0016787~hydrolase activity	GO:0000716~transcription-coupled nucleotide-excision repair, DNA damage recognition;GO:0006355~regulation of transcription, DNA-templated	GO:0005737~cytoplasm
g18271.t1	81	tr|A0A2L0UCL9|A0A2L0UCL9_9MICC	475	62	79	97.53	16.63	30	0	2	80	305	383	1.3e-20	Long-chain fatty acid--CoA ligase (Fragment)	CVO76_04620	Arthrobacter agilis	NA	ligase activity [GO:0016874]	GO:0016874	GO:0016874~ligase activity	NA	NA
g18274.t1	54	tr|A0A0A2W3M7|A0A0A2W3M7_BEABA	1163	81.5	54	100	4.64	10	0	1	54	180	233	3.7e-16	Dipeptide transport ATP-binding protein DppF	BBAD15_g1212	Beauveria bassiana D1-5	NA	integral component of membrane [GO:0016021]; ATP binding [GO:0005524]; ATPase activity [GO:0016887]; peptide transport [GO:0015833]; transmembrane transport [GO:0055085]	GO:0005524; GO:0015833; GO:0016021; GO:0016887; GO:0055085	GO:0005524~ATP binding;GO:0016887~ATPase activity	GO:0015833~peptide transport;GO:0055085~transmembrane transport	GO:0016021~integral component of membrane
[truncated: 613 more rows]

## Sheet: Monooxygenase_Annotation
Monooxygenase proteins	Protein_ID (Query)	Protein_length	Protein ID(Subject ID)	Protein_Length	% Identity	Alignment length (aa)	Query_coverage	Subject_coverage	Mismatches	Gaps	Q. start	Q. end	S. start	S. end	E-value	Protein Names	Gene Name	Organism Name	Pathway	Gene Ontology (GO)	Gene Ontology IDs	GO_MF	GO_BP	GO_CC
[truncated: 12 more rows]

[truncated: 6 more sheets: Dioxygenase_Annotation, Glutathione_Annotation, Peroxidase_Annotation, Semialdehyde_dehydrogenase_Anno, Siderophore_Annotation, Alkyl hydroperoxide reductase ]
